# Supplementary material for: ﻿Taxonomic revision of the Nitocraaffinis Gurney, 1927 species complex (Harpacticoida, Ameiridae) with descriptions of four new species and re-evaluation of its subspecies
Source: Zookeys. 2024 Feb 7;1191:35–74. doi: 10.3897/zookeys.1191.115545 (PMC10870233; doi:10.3897/zookeys.1191.115545)
Supplement: XML Treatment for Ameiridae [file zookeys.1191.115545-treatment1.xml]

<!DOCTYPE tp:taxon-treatment
  PUBLIC "-//TaxonX//DTD Taxonomic Treatment Publishing DTD v0 20100105//EN" "tax-treatment-NSO.dtd">
<tp:taxon-treatment xmlns:tp="http://www.plazi.org/taxpub"><tp:treatment-meta><kwd-group><label>Taxon classification</label><kwd>
              <named-content content-type="kingdom">Animalia</named-content>
            </kwd><kwd>
              <named-content content-type="order">Harpacticoida</named-content>
            </kwd><kwd>
              <named-content content-type="family">Ameiridae</named-content>
            </kwd></kwd-group><mixed-citation publication-type="journal"><person-group><name><surname>Yıldız</surname><given-names>Nuran Özlem</given-names></name><name><surname>Karaytuğ</surname><given-names>Süphan</given-names></name></person-group><article-title>﻿Taxonomic revision of the <italic><tp:taxon-name><tp:taxon-name-part taxon-name-part-type="genus" reg="Nitocra">Nitocra</tp:taxon-name-part><tp:taxon-name-part taxon-name-part-type="species" reg="affinis">affinis</tp:taxon-name-part></tp:taxon-name></italic> Gurney, 1927 species complex (<tp:taxon-name><tp:taxon-name-part taxon-name-part-type="order">Harpacticoida</tp:taxon-name-part></tp:taxon-name>, <tp:taxon-name><tp:taxon-name-part taxon-name-part-type="family">Ameiridae</tp:taxon-name-part></tp:taxon-name>) with descriptions of four new species and re-evaluation of its subspecies</article-title><source>Zookeys</source><day>07</day><month>02</month><year>2024</year><volume>1191</volume><fpage>35</fpage><lpage>74</lpage><pub-id pub-id-type="doi">10.3897/zookeys.1191.115545</pub-id></mixed-citation></tp:treatment-meta><tp:nomenclature><label>﻿Family</label><tp:taxon-name>
            <object-id xmlns:xlink="http://www.w3.org/1999/xlink" content-type="arpha" xlink:type="simple">1247CBF4-E1FB-55B4-AFD8-1DF0230AC257</object-id>
            <tp:taxon-name-part taxon-name-part-type="family">Ameiridae</tp:taxon-name-part>
          </tp:taxon-name><tp:taxon-authority>Boeck, 1865</tp:taxon-authority></tp:nomenclature><tp:treatment-sec sec-type="Updated diagnosis" id="SECID0EEPAC"><title>Updated diagnosis.</title><p>Body semi-cylindrical or cylindrical with prosome composed of cephalothorax with completely fused first pedigerous somite, and three free pedigerous somites with smooth hyaline frills. Urosome five-segmented, comprising the fifth pedigerous somite, genital double-somite and three free abdominal somites. Rostrum small, triangular and defined at base or not. Anal operculum apically with row of robust spinules or smooth. Caudal ramus with seven setae. Antennule five to eight-segmented in female, nine or ten-segmented and geniculate in male, first segment not unusually elongate. Antenna with coxa, allobasis or basis, one-segmented endopod, and one or two-segmented exopod. <abbrev xmlns:xlink="http://www.w3.org/1999/xlink" xlink:title="leg 1" id="ABBRID0EKPAC" xlink:type="simple">P1</abbrev>–<abbrev xmlns:xlink="http://www.w3.org/1999/xlink" xlink:title="leg 4" id="ABBRID0EOPAC" xlink:type="simple">P4</abbrev> with one to three-segmented exopod and endopod. The inner spine of basis of <abbrev xmlns:xlink="http://www.w3.org/1999/xlink" xlink:title="leg 1" id="ABBRID0ESPAC" xlink:type="simple">P1</abbrev> hook-like in male. <abbrev xmlns:xlink="http://www.w3.org/1999/xlink" xlink:title="leg 5" id="ABBRID0EWPAC" xlink:type="simple">P5</abbrev> with baseoendopod and separate exopod.</p></tp:treatment-sec></tp:taxon-treatment>
