# Supplementary material for: ﻿Taxonomic revision of the Nitocraaffinis Gurney, 1927 species complex (Harpacticoida, Ameiridae) with descriptions of four new species and re-evaluation of its subspecies
Source: Zookeys. 2024 Feb 7;1191:35–74. doi: 10.3897/zookeys.1191.115545 (PMC10870233; doi:10.3897/zookeys.1191.115545)
Supplement: XML Treatment for Nitocra [file zookeys.1191.115545-treatment2.xml]

<!DOCTYPE tp:taxon-treatment
  PUBLIC "-//TaxonX//DTD Taxonomic Treatment Publishing DTD v0 20100105//EN" "tax-treatment-NSO.dtd">
<tp:taxon-treatment xmlns:tp="http://www.plazi.org/taxpub"><tp:treatment-meta><kwd-group><label>Taxon classification</label><kwd>
              <named-content content-type="kingdom">Animalia</named-content>
            </kwd><kwd>
              <named-content content-type="order">Harpacticoida</named-content>
            </kwd><kwd>
              <named-content content-type="family">Ameiridae</named-content>
            </kwd></kwd-group><mixed-citation publication-type="journal"><person-group><name><surname>Yıldız</surname><given-names>Nuran Özlem</given-names></name><name><surname>Karaytuğ</surname><given-names>Süphan</given-names></name></person-group><article-title>﻿Taxonomic revision of the <italic><tp:taxon-name><tp:taxon-name-part taxon-name-part-type="genus" reg="Nitocra">Nitocra</tp:taxon-name-part><tp:taxon-name-part taxon-name-part-type="species" reg="affinis">affinis</tp:taxon-name-part></tp:taxon-name></italic> Gurney, 1927 species complex (<tp:taxon-name><tp:taxon-name-part taxon-name-part-type="order">Harpacticoida</tp:taxon-name-part></tp:taxon-name>, <tp:taxon-name><tp:taxon-name-part taxon-name-part-type="family">Ameiridae</tp:taxon-name-part></tp:taxon-name>) with descriptions of four new species and re-evaluation of its subspecies</article-title><source>Zookeys</source><day>07</day><month>02</month><year>2024</year><volume>1191</volume><fpage>35</fpage><lpage>74</lpage><pub-id pub-id-type="doi">10.3897/zookeys.1191.115545</pub-id></mixed-citation></tp:treatment-meta><tp:nomenclature><label>﻿Genus</label><tp:taxon-name>
            <object-id xmlns:xlink="http://www.w3.org/1999/xlink" content-type="arpha" xlink:type="simple">F47AA4E6-60EF-5C35-AA29-D63361CC7901</object-id>
            <tp:taxon-name-part taxon-name-part-type="genus" reg="Nitocra">Nitocra</tp:taxon-name-part>
          </tp:taxon-name><tp:taxon-authority>Boeck, 1865</tp:taxon-authority></tp:nomenclature><tp:treatment-sec sec-type="diagnosis" id="SECID0E2AAE"><title>Diagnosis.</title><p>Body semi-cylindrical. Rostrum small, triangular and defined at base. Anal operculum apically with row of robust spinules. Caudal rami short, and with seven setae. Antennule eight-segmented in female, nine- or ten-segmented and haplocer in male. Antenna with coxa, allobasis, one-segmented endopod, and one-segmented exopod. Partial suture line between basis and first endopodal segment near base of exopod indicates ancestral segmentation. Exopod one-segmented with three setae. Mandible with coxal gnathobase with coarse teeth ventrally, one unipinnate seta dorsally; palp two-segmented, comprising basis and one-segmented endopod. Maxillular endopod represented by minute but distinct segment with two setae. Exopod absent. Maxilla with two endites on the syncoxa. Maxilliped subchelate; syncoxa with subapical seta; endopod represented by strong claw accompanied at base by a minute naked seta. <abbrev xmlns:xlink="http://www.w3.org/1999/xlink" xlink:title="leg 1" id="ABBRID0EBBAE" xlink:type="simple">P1</abbrev>–<abbrev xmlns:xlink="http://www.w3.org/1999/xlink" xlink:title="leg 4" id="ABBRID0EFBAE" xlink:type="simple">P4</abbrev> with three-segmented exopod and three-segmented endopod. Inner spine of basis of <abbrev xmlns:xlink="http://www.w3.org/1999/xlink" xlink:title="leg 1" id="ABBRID0EJBAE" xlink:type="simple">P1</abbrev> hook-like in male. <abbrev xmlns:xlink="http://www.w3.org/1999/xlink" xlink:title="leg 1" id="ABBRID0ENBAE" xlink:type="simple">P1</abbrev> exp-2 with one inner seta, <abbrev xmlns:xlink="http://www.w3.org/1999/xlink" xlink:title="leg 1" id="ABBRID0ERBAE" xlink:type="simple">P1</abbrev> exp-3 with four or five setae. <abbrev xmlns:xlink="http://www.w3.org/1999/xlink" xlink:title="leg 2" id="ABBRID0EVBAE" xlink:type="simple">P2</abbrev>–<abbrev xmlns:xlink="http://www.w3.org/1999/xlink" xlink:title="leg 4" id="ABBRID0EZBAE" xlink:type="simple">P4</abbrev> exp-1 without inner setae, exp-2 with one inner seta. <abbrev xmlns:xlink="http://www.w3.org/1999/xlink" xlink:title="leg 2" id="ABBRID0E4BAE" xlink:type="simple">P2</abbrev>–<abbrev xmlns:xlink="http://www.w3.org/1999/xlink" xlink:title="leg 4" id="ABBRID0EBCAE" xlink:type="simple">P4</abbrev> without sexual dimorphism. <abbrev xmlns:xlink="http://www.w3.org/1999/xlink" xlink:title="leg 5" id="ABBRID0EFCAE" xlink:type="simple">P5</abbrev> with baseoendopod and separate exopod. Male <abbrev xmlns:xlink="http://www.w3.org/1999/xlink" xlink:title="leg 6" id="ABBRID0EJCAE" xlink:type="simple">P6</abbrev> asymmetrical. Sexual dimorphism in the antennule, the inner spine of <abbrev xmlns:xlink="http://www.w3.org/1999/xlink" xlink:title="leg 1" id="ABBRID0ENCAE" xlink:type="simple">P1</abbrev> basis, the inner distal seta of <abbrev xmlns:xlink="http://www.w3.org/1999/xlink" xlink:title="leg 3" id="ABBRID0ERCAE" xlink:type="simple">P3</abbrev> exp-3, <abbrev xmlns:xlink="http://www.w3.org/1999/xlink" xlink:title="leg 5" id="ABBRID0EVCAE" xlink:type="simple">P5</abbrev> and <abbrev xmlns:xlink="http://www.w3.org/1999/xlink" xlink:title="leg 6" id="ABBRID0EZCAE" xlink:type="simple">P6</abbrev> and urosomal segmentation.</p></tp:treatment-sec><tp:treatment-sec sec-type="type species" id="SECID0E4CAE"><title>Type species.</title><p><italic><tp:taxon-name><tp:taxon-name-part taxon-name-part-type="genus" reg="Nitocra">Nitocra</tp:taxon-name-part><tp:taxon-name-part taxon-name-part-type="species" reg="typica">typica</tp:taxon-name-part></tp:taxon-name></italic> Boeck, 1865 (type species by indication).</p></tp:treatment-sec><tp:treatment-sec sec-type="Valid species and subspecies" id="SECID0EODAE"><title>Valid species and subspecies.</title><p><italic><tp:taxon-name><tp:taxon-name-part taxon-name-part-type="genus" reg="Nitocra">N.</tp:taxon-name-part><tp:taxon-name-part taxon-name-part-type="species" reg="affinis">affinis</tp:taxon-name-part></tp:taxon-name></italic> Gurney, 1927; <italic><tp:taxon-name><tp:taxon-name-part taxon-name-part-type="genus" reg="Nitocra">N.</tp:taxon-name-part><tp:taxon-name-part taxon-name-part-type="species" reg="arctolongus">arctolongus</tp:taxon-name-part></tp:taxon-name></italic> Shen &amp; Tai, 1973; <italic><tp:taxon-name><tp:taxon-name-part taxon-name-part-type="genus" reg="Nitocra">N.</tp:taxon-name-part><tp:taxon-name-part taxon-name-part-type="species" reg="australis">australis</tp:taxon-name-part></tp:taxon-name></italic> Soyer, 1975; <italic><tp:taxon-name><tp:taxon-name-part taxon-name-part-type="genus" reg="Nitocra">N.</tp:taxon-name-part><tp:taxon-name-part taxon-name-part-type="species" reg="balli">balli</tp:taxon-name-part></tp:taxon-name></italic> Rouch, 1972; <italic><tp:taxon-name><tp:taxon-name-part taxon-name-part-type="genus" reg="Nitocra">N.</tp:taxon-name-part><tp:taxon-name-part taxon-name-part-type="species" reg="balnearia">balnearia</tp:taxon-name-part></tp:taxon-name></italic> Por, 1964; <italic><tp:taxon-name><tp:taxon-name-part taxon-name-part-type="genus" reg="Nitocra">N.</tp:taxon-name-part><tp:taxon-name-part taxon-name-part-type="species" reg="bdellurae">bdellurae</tp:taxon-name-part></tp:taxon-name></italic> (Lidell, 1912); <italic><tp:taxon-name><tp:taxon-name-part taxon-name-part-type="genus" reg="Nitocra">N.</tp:taxon-name-part><tp:taxon-name-part taxon-name-part-type="species" reg="bisetosa">bisetosa</tp:taxon-name-part></tp:taxon-name></italic> Mielke, 1993; <italic><tp:taxon-name><tp:taxon-name-part taxon-name-part-type="genus" reg="Nitocra">N.</tp:taxon-name-part><tp:taxon-name-part taxon-name-part-type="species" reg="blochi">blochi</tp:taxon-name-part></tp:taxon-name></italic> Soyer, 1974; <italic><tp:taxon-name><tp:taxon-name-part taxon-name-part-type="genus" reg="Nitocra">N.</tp:taxon-name-part><tp:taxon-name-part taxon-name-part-type="species" reg="californica">californica</tp:taxon-name-part></tp:taxon-name></italic> Lang, 1965; <italic><tp:taxon-name><tp:taxon-name-part taxon-name-part-type="genus" reg="Nitocra">N.</tp:taxon-name-part><tp:taxon-name-part taxon-name-part-type="species" reg="cari">cari</tp:taxon-name-part></tp:taxon-name></italic> Petkovski, 1954; <italic><tp:taxon-name><tp:taxon-name-part taxon-name-part-type="genus" reg="Nitocra">N.</tp:taxon-name-part><tp:taxon-name-part taxon-name-part-type="species" reg="chelifer">chelifer</tp:taxon-name-part></tp:taxon-name></italic> Wilson, 1932; <italic><tp:taxon-name><tp:taxon-name-part taxon-name-part-type="genus" reg="Nitocra">N.</tp:taxon-name-part><tp:taxon-name-part taxon-name-part-type="species" reg="colombiensis">colombiensis</tp:taxon-name-part></tp:taxon-name></italic> Fuentes-Reinés &amp; Suárez-Morales, 2014; <italic><tp:taxon-name><tp:taxon-name-part taxon-name-part-type="genus" reg="Nitocra">N.</tp:taxon-name-part><tp:taxon-name-part taxon-name-part-type="species" reg="delaruei">delaruei</tp:taxon-name-part></tp:taxon-name></italic> Soyer, 1974; <italic><tp:taxon-name><tp:taxon-name-part taxon-name-part-type="genus" reg="Nitocra">N.</tp:taxon-name-part><tp:taxon-name-part taxon-name-part-type="species" reg="divaricata">divaricata</tp:taxon-name-part><tp:taxon-name-part taxon-name-part-type="subspecies" reg="caspica">caspica</tp:taxon-name-part></tp:taxon-name></italic> Behning, 1936; <italic><tp:taxon-name><tp:taxon-name-part taxon-name-part-type="genus" reg="Nitocra">N.</tp:taxon-name-part><tp:taxon-name-part taxon-name-part-type="species" reg="divaricata">divaricata</tp:taxon-name-part><tp:taxon-name-part taxon-name-part-type="subspecies" reg="divaricata">divaricata</tp:taxon-name-part></tp:taxon-name></italic> Chappuis, 1923; <italic><tp:taxon-name><tp:taxon-name-part taxon-name-part-type="genus" reg="Nitocra">N.</tp:taxon-name-part><tp:taxon-name-part taxon-name-part-type="species" reg="dubia">dubia</tp:taxon-name-part></tp:taxon-name></italic> Sars, 1927; <italic><tp:taxon-name><tp:taxon-name-part taxon-name-part-type="genus" reg="Nitocra">N.</tp:taxon-name-part><tp:taxon-name-part taxon-name-part-type="species" reg="elegans">elegans</tp:taxon-name-part></tp:taxon-name></italic> (Scott, 1905); <italic><tp:taxon-name><tp:taxon-name-part taxon-name-part-type="genus" reg="Nitocra">N.</tp:taxon-name-part><tp:taxon-name-part taxon-name-part-type="species" reg="elongata">elongata</tp:taxon-name-part></tp:taxon-name></italic> Marcus, 1968; <italic><tp:taxon-name><tp:taxon-name-part taxon-name-part-type="genus" reg="Nitocra">N.</tp:taxon-name-part><tp:taxon-name-part taxon-name-part-type="species" reg="esbe">esbe</tp:taxon-name-part></tp:taxon-name></italic> Karanovic, Eberhard, Cooper &amp; Guzik, 2014; <italic><tp:taxon-name><tp:taxon-name-part taxon-name-part-type="genus" reg="Nitocra">N.</tp:taxon-name-part><tp:taxon-name-part taxon-name-part-type="species" reg="evergladensis">evergladensis</tp:taxon-name-part></tp:taxon-name></italic> Bruno &amp; Reid, 2002; <italic><tp:taxon-name><tp:taxon-name-part taxon-name-part-type="genus" reg="Nitocra">N.</tp:taxon-name-part><tp:taxon-name-part taxon-name-part-type="species" reg="fallaciosa">fallaciosa</tp:taxon-name-part><tp:taxon-name-part taxon-name-part-type="subspecies" reg="baltica">baltica</tp:taxon-name-part></tp:taxon-name></italic> Lang, 1965; <italic><tp:taxon-name><tp:taxon-name-part taxon-name-part-type="genus" reg="Nitocra">N.</tp:taxon-name-part><tp:taxon-name-part taxon-name-part-type="species" reg="fallaciosa">fallaciosa</tp:taxon-name-part><tp:taxon-name-part taxon-name-part-type="subspecies" reg="fallaciosa">fallaciosa</tp:taxon-name-part></tp:taxon-name></italic> Klie, 1937; <italic><tp:taxon-name><tp:taxon-name-part taxon-name-part-type="genus" reg="Nitocra">N.</tp:taxon-name-part><tp:taxon-name-part taxon-name-part-type="species" reg="fragilis">fragilis</tp:taxon-name-part><tp:taxon-name-part taxon-name-part-type="subspecies" reg="fragilis">fragilis</tp:taxon-name-part></tp:taxon-name></italic> Sars, 1905; <italic><tp:taxon-name><tp:taxon-name-part taxon-name-part-type="genus" reg="Nitocra">N.</tp:taxon-name-part><tp:taxon-name-part taxon-name-part-type="species" reg="fragilis">fragilis</tp:taxon-name-part><tp:taxon-name-part taxon-name-part-type="subspecies" reg="paulistana">paulistana</tp:taxon-name-part></tp:taxon-name></italic> Jakobi, 1956; <italic><tp:taxon-name><tp:taxon-name-part taxon-name-part-type="genus" reg="Nitocra">N.</tp:taxon-name-part><tp:taxon-name-part taxon-name-part-type="species" reg="galapagoensis">galapagoensis</tp:taxon-name-part></tp:taxon-name></italic> Mielke, 1997; <italic><tp:taxon-name><tp:taxon-name-part taxon-name-part-type="genus" reg="Nitocra">N.</tp:taxon-name-part><tp:taxon-name-part taxon-name-part-type="species" reg="gracilimana">gracilimana</tp:taxon-name-part></tp:taxon-name></italic> Giesbrecht, 1902; <italic><tp:taxon-name><tp:taxon-name-part taxon-name-part-type="genus" reg="Nitocra">N.</tp:taxon-name-part><tp:taxon-name-part taxon-name-part-type="species" reg="hamata">hamata</tp:taxon-name-part></tp:taxon-name></italic> Bodin, 1970; <italic><tp:taxon-name><tp:taxon-name-part taxon-name-part-type="genus" reg="Nitocra">N.</tp:taxon-name-part><tp:taxon-name-part taxon-name-part-type="species" reg="hibernica">hibernica</tp:taxon-name-part><tp:taxon-name-part taxon-name-part-type="subspecies" reg="bulgarica">bulgarica</tp:taxon-name-part></tp:taxon-name></italic> (Apostolov, 1976); <italic><tp:taxon-name><tp:taxon-name-part taxon-name-part-type="genus" reg="Nitocra">N.</tp:taxon-name-part><tp:taxon-name-part taxon-name-part-type="species" reg="hibernica">hibernica</tp:taxon-name-part><tp:taxon-name-part taxon-name-part-type="subspecies" reg="hibernica">hibernica</tp:taxon-name-part></tp:taxon-name></italic> (Brady, 1880); <italic><tp:taxon-name><tp:taxon-name-part taxon-name-part-type="genus" reg="Nitocra">N.</tp:taxon-name-part><tp:taxon-name-part taxon-name-part-type="species" reg="humphreysi">humphreysi</tp:taxon-name-part></tp:taxon-name></italic> Karanovic &amp; Pesce, 2002; <italic><tp:taxon-name><tp:taxon-name-part taxon-name-part-type="genus" reg="Nitocra">N.</tp:taxon-name-part><tp:taxon-name-part taxon-name-part-type="species" reg="hyperidis">hyperidis</tp:taxon-name-part></tp:taxon-name></italic> Jakobi, 1956; <italic><tp:taxon-name><tp:taxon-name-part taxon-name-part-type="genus" reg="Nitocra">N.</tp:taxon-name-part><tp:taxon-name-part taxon-name-part-type="species" reg="incerta">incerta</tp:taxon-name-part></tp:taxon-name></italic> (Richard, 1893); <italic><tp:taxon-name><tp:taxon-name-part taxon-name-part-type="genus" reg="Nitocra">N.</tp:taxon-name-part><tp:taxon-name-part taxon-name-part-type="species" reg="intermedia">intermedia</tp:taxon-name-part></tp:taxon-name></italic> Pesce, 1983; <italic><tp:taxon-name><tp:taxon-name-part taxon-name-part-type="genus" reg="Nitocra">N.</tp:taxon-name-part><tp:taxon-name-part taxon-name-part-type="species" reg="karanovici">karanovici</tp:taxon-name-part></tp:taxon-name></italic> Chullasorn, Kangtia &amp; Klangsin, 2014; <italic><tp:taxon-name><tp:taxon-name-part taxon-name-part-type="genus" reg="Nitocra">N.</tp:taxon-name-part><tp:taxon-name-part taxon-name-part-type="species" reg="kastjanensis">kastjanensis</tp:taxon-name-part></tp:taxon-name></italic> Kornev &amp; Chertoprud, 2008; <italic><tp:taxon-name><tp:taxon-name-part taxon-name-part-type="genus" reg="Nitocra">N.</tp:taxon-name-part><tp:taxon-name-part taxon-name-part-type="species" reg="koreana">koreana</tp:taxon-name-part></tp:taxon-name></italic> Chang, 2007; <italic><tp:taxon-name><tp:taxon-name-part taxon-name-part-type="genus" reg="Nitocra">N.</tp:taxon-name-part><tp:taxon-name-part taxon-name-part-type="species" reg="lacustris">lacustris</tp:taxon-name-part><tp:taxon-name-part taxon-name-part-type="subspecies" reg="azorica">azorica</tp:taxon-name-part></tp:taxon-name></italic> Kunz, 1983; <italic><tp:taxon-name><tp:taxon-name-part taxon-name-part-type="genus" reg="Nitocra">N.</tp:taxon-name-part><tp:taxon-name-part taxon-name-part-type="species" reg="lacustris">lacustris</tp:taxon-name-part><tp:taxon-name-part taxon-name-part-type="subspecies" reg="colombianus">colombianus</tp:taxon-name-part></tp:taxon-name></italic> Reid, 1988; <italic><tp:taxon-name><tp:taxon-name-part taxon-name-part-type="genus" reg="Nitocra">N.</tp:taxon-name-part><tp:taxon-name-part taxon-name-part-type="species" reg="lacustris">lacustris</tp:taxon-name-part><tp:taxon-name-part taxon-name-part-type="subspecies" reg="lacustris">lacustris</tp:taxon-name-part></tp:taxon-name></italic> (Schmankevitsch, 1895); <italic><tp:taxon-name><tp:taxon-name-part taxon-name-part-type="genus" reg="Nitocra">N.</tp:taxon-name-part><tp:taxon-name-part taxon-name-part-type="species" reg="lacustris">lacustris</tp:taxon-name-part><tp:taxon-name-part taxon-name-part-type="subspecies" reg="pacifica">pacifica</tp:taxon-name-part></tp:taxon-name></italic> Yeatman, 1983; <italic><tp:taxon-name><tp:taxon-name-part taxon-name-part-type="genus" reg="Nitocra">N.</tp:taxon-name-part><tp:taxon-name-part taxon-name-part-type="species" reg="lacustris">lacustris</tp:taxon-name-part><tp:taxon-name-part taxon-name-part-type="subspecies" reg="richardi">richardi</tp:taxon-name-part></tp:taxon-name></italic> Karanovic, Eberhard, Cooper &amp; Guzik, 2014; <italic><tp:taxon-name><tp:taxon-name-part taxon-name-part-type="genus" reg="Nitocra">N.</tp:taxon-name-part><tp:taxon-name-part taxon-name-part-type="species" reg="lacustris">lacustris</tp:taxon-name-part><tp:taxon-name-part taxon-name-part-type="subspecies" reg="sinoi">sinoi</tp:taxon-name-part></tp:taxon-name></italic> Marcus &amp; Por, 1961; <italic><tp:taxon-name><tp:taxon-name-part taxon-name-part-type="genus" reg="Nitocra">N.</tp:taxon-name-part><tp:taxon-name-part taxon-name-part-type="species" reg="laingensis">laingensis</tp:taxon-name-part></tp:taxon-name></italic> Fiers, 1986; <italic><tp:taxon-name><tp:taxon-name-part taxon-name-part-type="genus" reg="Nitocra">N.</tp:taxon-name-part><tp:taxon-name-part taxon-name-part-type="species" reg="langi">langi</tp:taxon-name-part></tp:taxon-name></italic> Karanovic, Eberhard, Cooper &amp; Guzik, 2014; <italic><tp:taxon-name><tp:taxon-name-part taxon-name-part-type="genus" reg="Nitocra">N.</tp:taxon-name-part><tp:taxon-name-part taxon-name-part-type="species" reg="malaica">malaica</tp:taxon-name-part></tp:taxon-name></italic> Kiefer, 1929; <italic><tp:taxon-name><tp:taxon-name-part taxon-name-part-type="genus" reg="Nitocra">N.</tp:taxon-name-part><tp:taxon-name-part taxon-name-part-type="species" reg="mediterranea">mediterranea</tp:taxon-name-part><tp:taxon-name-part taxon-name-part-type="subspecies" reg="jakubisiaki">jakubisiaki</tp:taxon-name-part></tp:taxon-name></italic> Karanovic, Eberhard, Cooper &amp; Guzik, 2014; <italic><tp:taxon-name><tp:taxon-name-part taxon-name-part-type="genus" reg="Nitocra">N.</tp:taxon-name-part><tp:taxon-name-part taxon-name-part-type="species" reg="mediterranea">mediterranea</tp:taxon-name-part><tp:taxon-name-part taxon-name-part-type="subspecies" reg="mediterranea">mediterranea</tp:taxon-name-part></tp:taxon-name></italic> Brian, 1928; <italic><tp:taxon-name><tp:taxon-name-part taxon-name-part-type="genus" reg="Nitocra">N.</tp:taxon-name-part><tp:taxon-name-part taxon-name-part-type="species" reg="medusae">medusae</tp:taxon-name-part></tp:taxon-name></italic> Humes, 1953; <italic><tp:taxon-name><tp:taxon-name-part taxon-name-part-type="genus" reg="Nitocra">N.</tp:taxon-name-part><tp:taxon-name-part taxon-name-part-type="species" reg="minor">minor</tp:taxon-name-part><tp:taxon-name-part taxon-name-part-type="subspecies" reg="minor">minor</tp:taxon-name-part></tp:taxon-name></italic> Willey, 1930; <italic><tp:taxon-name><tp:taxon-name-part taxon-name-part-type="genus" reg="Nitocra">N.</tp:taxon-name-part><tp:taxon-name-part taxon-name-part-type="species" reg="mozambica">mozambica</tp:taxon-name-part></tp:taxon-name></italic> Huys, 2021; <italic><tp:taxon-name><tp:taxon-name-part taxon-name-part-type="genus" reg="Nitocra">N.</tp:taxon-name-part><tp:taxon-name-part taxon-name-part-type="species" reg="parafragilis">parafragilis</tp:taxon-name-part></tp:taxon-name></italic> Roe, 1958; <italic><tp:taxon-name><tp:taxon-name-part taxon-name-part-type="genus" reg="Nitocra">N.</tp:taxon-name-part><tp:taxon-name-part taxon-name-part-type="species" reg="phlegraea">phlegraea</tp:taxon-name-part></tp:taxon-name></italic> Brehm, 1909; <italic><tp:taxon-name><tp:taxon-name-part taxon-name-part-type="genus" reg="Nitocra">N.</tp:taxon-name-part><tp:taxon-name-part taxon-name-part-type="species" reg="phreatica">phreatica</tp:taxon-name-part></tp:taxon-name></italic> Bozic, 1964; <italic><tp:taxon-name><tp:taxon-name-part taxon-name-part-type="genus" reg="Nitocra">N.</tp:taxon-name-part><tp:taxon-name-part taxon-name-part-type="species" reg="pietschmanni">pietschmanni</tp:taxon-name-part></tp:taxon-name></italic> Chappuis, 1934; <italic><tp:taxon-name><tp:taxon-name-part taxon-name-part-type="genus" reg="Nitocra">N.</tp:taxon-name-part><tp:taxon-name-part taxon-name-part-type="species" reg="platypus">platypus</tp:taxon-name-part><tp:taxon-name-part taxon-name-part-type="subspecies" reg="bakeri">bakeri</tp:taxon-name-part></tp:taxon-name></italic> Chappuis, 1930; <italic><tp:taxon-name><tp:taxon-name-part taxon-name-part-type="genus" reg="Nitocra">N.</tp:taxon-name-part><tp:taxon-name-part taxon-name-part-type="species" reg="platypus">platypus</tp:taxon-name-part><tp:taxon-name-part taxon-name-part-type="subspecies" reg="platypus">platypus</tp:taxon-name-part></tp:taxon-name></italic> Daday, 1906; <italic><tp:taxon-name><tp:taxon-name-part taxon-name-part-type="genus" reg="Nitocra">N.</tp:taxon-name-part><tp:taxon-name-part taxon-name-part-type="species" reg="pontica">pontica</tp:taxon-name-part></tp:taxon-name></italic> Jakubisiak, 1938; <italic><tp:taxon-name><tp:taxon-name-part taxon-name-part-type="genus" reg="Nitocra">N.</tp:taxon-name-part><tp:taxon-name-part taxon-name-part-type="species" reg="pori">pori</tp:taxon-name-part></tp:taxon-name></italic> Karanovic, Eberhard, Cooper &amp; Guzik, 2014; <italic><tp:taxon-name><tp:taxon-name-part taxon-name-part-type="genus" reg="Nitocra">N.</tp:taxon-name-part><tp:taxon-name-part taxon-name-part-type="species" reg="psammophila">psammophila</tp:taxon-name-part></tp:taxon-name></italic> Noodt, 1952; <italic><tp:taxon-name><tp:taxon-name-part taxon-name-part-type="genus" reg="Nitocra">N.</tp:taxon-name-part><tp:taxon-name-part taxon-name-part-type="species" reg="pseudospinipes">pseudospinipes</tp:taxon-name-part></tp:taxon-name></italic> Yeatman, 1983; <italic><tp:taxon-name><tp:taxon-name-part taxon-name-part-type="genus" reg="Nitocra">N.</tp:taxon-name-part><tp:taxon-name-part taxon-name-part-type="species" reg="puebloviejensis">puebloviejensis</tp:taxon-name-part></tp:taxon-name></italic> Fuentes-Reinés, Suárez-Morales &amp; Silva-Briano, 2022; <italic><tp:taxon-name><tp:taxon-name-part taxon-name-part-type="genus" reg="Nitocra">N.</tp:taxon-name-part><tp:taxon-name-part taxon-name-part-type="species" reg="pusilla">pusilla</tp:taxon-name-part></tp:taxon-name></italic> Sars, 1911; <italic><tp:taxon-name><tp:taxon-name-part taxon-name-part-type="genus" reg="Nitocra">N.</tp:taxon-name-part><tp:taxon-name-part taxon-name-part-type="species" reg="quadriseta">quadriseta</tp:taxon-name-part></tp:taxon-name></italic> Wells &amp; Rao, 1987; <italic><tp:taxon-name><tp:taxon-name-part taxon-name-part-type="genus" reg="Nitocra">N.</tp:taxon-name-part><tp:taxon-name-part taxon-name-part-type="species" reg="reducta">reducta</tp:taxon-name-part><tp:taxon-name-part taxon-name-part-type="subspecies" reg="fluviatilis">fluviatilis</tp:taxon-name-part></tp:taxon-name></italic> Galhano, 1968; <italic><tp:taxon-name><tp:taxon-name-part taxon-name-part-type="genus" reg="Nitocra">N.</tp:taxon-name-part><tp:taxon-name-part taxon-name-part-type="species" reg="reducta">reducta</tp:taxon-name-part><tp:taxon-name-part taxon-name-part-type="subspecies" reg="reducta">reducta</tp:taxon-name-part></tp:taxon-name></italic> (Schäfer, 1936); <italic><tp:taxon-name><tp:taxon-name-part taxon-name-part-type="genus" reg="Nitocra">N.</tp:taxon-name-part><tp:taxon-name-part taxon-name-part-type="species" reg="reunionensis">reunionensis</tp:taxon-name-part></tp:taxon-name></italic> Bozic, 1969; <italic><tp:taxon-name><tp:taxon-name-part taxon-name-part-type="genus" reg="Nitocra">N.</tp:taxon-name-part><tp:taxon-name-part taxon-name-part-type="species" reg="rijekana">rijekana</tp:taxon-name-part></tp:taxon-name></italic> Petkovski, 1954; <italic><tp:taxon-name><tp:taxon-name-part taxon-name-part-type="genus" reg="Nitocra">N.</tp:taxon-name-part><tp:taxon-name-part taxon-name-part-type="species" reg="sewelli">sewelli</tp:taxon-name-part><tp:taxon-name-part taxon-name-part-type="subspecies" reg="husmanni">husmanni</tp:taxon-name-part></tp:taxon-name></italic> Kunz, 1976; <italic><tp:taxon-name><tp:taxon-name-part taxon-name-part-type="genus" reg="Nitocra">N.</tp:taxon-name-part><tp:taxon-name-part taxon-name-part-type="species" reg="sewelli">sewelli</tp:taxon-name-part><tp:taxon-name-part taxon-name-part-type="subspecies" reg="sewelli">sewelli</tp:taxon-name-part></tp:taxon-name></italic> Gurney, 1927; <italic><tp:taxon-name><tp:taxon-name-part taxon-name-part-type="genus" reg="Nitocra">N.</tp:taxon-name-part><tp:taxon-name-part taxon-name-part-type="species" reg="sphaeromata">sphaeromata</tp:taxon-name-part></tp:taxon-name></italic> Bowman, 1988; <italic><tp:taxon-name><tp:taxon-name-part taxon-name-part-type="genus" reg="Nitocra">N.</tp:taxon-name-part><tp:taxon-name-part taxon-name-part-type="species" reg="spinipes">spinipes</tp:taxon-name-part><tp:taxon-name-part taxon-name-part-type="subspecies" reg="armata">armata</tp:taxon-name-part></tp:taxon-name></italic> Lang, 1965; <italic><tp:taxon-name><tp:taxon-name-part taxon-name-part-type="genus" reg="Nitocra">N.</tp:taxon-name-part><tp:taxon-name-part taxon-name-part-type="species" reg="spinipes">spinipes</tp:taxon-name-part><tp:taxon-name-part taxon-name-part-type="subspecies" reg="orientalis">orientalis</tp:taxon-name-part></tp:taxon-name></italic> Sewell, 1924; <italic><tp:taxon-name><tp:taxon-name-part taxon-name-part-type="genus" reg="Nitocra">N.</tp:taxon-name-part><tp:taxon-name-part taxon-name-part-type="species" reg="spinipes">spinipes</tp:taxon-name-part><tp:taxon-name-part taxon-name-part-type="subspecies" reg="spinipes">spinipes</tp:taxon-name-part></tp:taxon-name></italic> Boeck, 1865; <italic><tp:taxon-name><tp:taxon-name-part taxon-name-part-type="genus" reg="Nitocra">N.</tp:taxon-name-part><tp:taxon-name-part taxon-name-part-type="species" reg="stygia">stygia</tp:taxon-name-part></tp:taxon-name></italic> Por, 1968; <italic><tp:taxon-name><tp:taxon-name-part taxon-name-part-type="genus" reg="Nitocra">N.</tp:taxon-name-part><tp:taxon-name-part taxon-name-part-type="species" reg="taylori">taylori</tp:taxon-name-part></tp:taxon-name></italic> Gómez, Carrasco &amp; Morales-Serna, 2012; <italic><tp:taxon-name><tp:taxon-name-part taxon-name-part-type="genus" reg="Nitocra">N.</tp:taxon-name-part><tp:taxon-name-part taxon-name-part-type="species" reg="typica">typica</tp:taxon-name-part><tp:taxon-name-part taxon-name-part-type="subspecies" reg="adriatica">adriatica</tp:taxon-name-part></tp:taxon-name></italic> Petkovski, 1954; <italic><tp:taxon-name><tp:taxon-name-part taxon-name-part-type="genus" reg="Nitocra">N.</tp:taxon-name-part><tp:taxon-name-part taxon-name-part-type="species" reg="typica">typica</tp:taxon-name-part><tp:taxon-name-part taxon-name-part-type="subspecies" reg="typica">typica</tp:taxon-name-part></tp:taxon-name></italic> Boeck, 1865; <italic><tp:taxon-name><tp:taxon-name-part taxon-name-part-type="genus" reg="Nitocra">N.</tp:taxon-name-part><tp:taxon-name-part taxon-name-part-type="species" reg="uenoi">uenoi</tp:taxon-name-part></tp:taxon-name></italic> Miura, 1962; <italic><tp:taxon-name><tp:taxon-name-part taxon-name-part-type="genus" reg="Nitocra">N.</tp:taxon-name-part><tp:taxon-name-part taxon-name-part-type="species" reg="vietnamensis">vietnamensis</tp:taxon-name-part></tp:taxon-name></italic> Tran &amp; Chang, 2012; <italic><tp:taxon-name><tp:taxon-name-part taxon-name-part-type="genus" reg="Nitocra">N.</tp:taxon-name-part><tp:taxon-name-part taxon-name-part-type="species" reg="wolterecki">wolterecki</tp:taxon-name-part></tp:taxon-name></italic> Brehm, 1909; <italic><tp:taxon-name><tp:taxon-name-part taxon-name-part-type="genus" reg="Nitocra">N.</tp:taxon-name-part><tp:taxon-name-part taxon-name-part-type="species" reg="yeelirrie">yeelirrie</tp:taxon-name-part></tp:taxon-name></italic> Karanovic, Eberhard, Cooper &amp; Guzik, 2014.</p></tp:treatment-sec></tp:taxon-treatment>
