# Supplementary material for: ﻿Taxonomic revision of the Nitocraaffinis Gurney, 1927 species complex (Harpacticoida, Ameiridae) with descriptions of four new species and re-evaluation of its subspecies
Source: Zookeys. 2024 Feb 7;1191:35–74. doi: 10.3897/zookeys.1191.115545 (PMC10870233; doi:10.3897/zookeys.1191.115545)
Supplement: XML Treatment for Nitocra affinis [file zookeys.1191.115545-treatment3.xml]

<!DOCTYPE tp:taxon-treatment
  PUBLIC "-//TaxonX//DTD Taxonomic Treatment Publishing DTD v0 20100105//EN" "tax-treatment-NSO.dtd">
<tp:taxon-treatment xmlns:tp="http://www.plazi.org/taxpub"><tp:treatment-meta><kwd-group><label>Taxon classification</label><kwd>
              <named-content content-type="kingdom">Animalia</named-content>
            </kwd><kwd>
              <named-content content-type="order">Harpacticoida</named-content>
            </kwd><kwd>
              <named-content content-type="family">Ameiridae</named-content>
            </kwd></kwd-group><mixed-citation publication-type="journal"><person-group><name><surname>Yıldız</surname><given-names>Nuran Özlem</given-names></name><name><surname>Karaytuğ</surname><given-names>Süphan</given-names></name></person-group><article-title>﻿Taxonomic revision of the <italic><tp:taxon-name><tp:taxon-name-part taxon-name-part-type="genus" reg="Nitocra">Nitocra</tp:taxon-name-part><tp:taxon-name-part taxon-name-part-type="species" reg="affinis">affinis</tp:taxon-name-part></tp:taxon-name></italic> Gurney, 1927 species complex (<tp:taxon-name><tp:taxon-name-part taxon-name-part-type="order">Harpacticoida</tp:taxon-name-part></tp:taxon-name>, <tp:taxon-name><tp:taxon-name-part taxon-name-part-type="family">Ameiridae</tp:taxon-name-part></tp:taxon-name>) with descriptions of four new species and re-evaluation of its subspecies</article-title><source>Zookeys</source><day>07</day><month>02</month><year>2024</year><volume>1191</volume><fpage>35</fpage><lpage>74</lpage><pub-id pub-id-type="doi">10.3897/zookeys.1191.115545</pub-id></mixed-citation></tp:treatment-meta><tp:nomenclature><label>﻿</label><tp:taxon-name>
            <object-id xmlns:xlink="http://www.w3.org/1999/xlink" content-type="arpha" xlink:type="simple">B67CC6D7-FA4C-5C15-98CC-7A7982666686</object-id>
            <tp:taxon-name-part taxon-name-part-type="genus" reg="Nitocra">Nitocra</tp:taxon-name-part>
            <tp:taxon-name-part taxon-name-part-type="species" reg="affinis">affinis</tp:taxon-name-part>
          </tp:taxon-name><tp:taxon-authority>Gurney, 1927</tp:taxon-authority><xref ref-type="fig" rid="F1">Figs 1</xref><xref ref-type="fig" rid="F2">, 2</xref></tp:nomenclature><tp:treatment-sec sec-type="Unverified records" id="SECID0ENEAG"><title>Unverified records.</title><p>Bermuda (<xref ref-type="bibr" rid="B41">Willey 1930</xref>), Italia (<xref ref-type="bibr" rid="B7">Chappuis 1938</xref>), Sweden (<xref ref-type="bibr" rid="B28">Lang 1935</xref>), England (<xref ref-type="bibr" rid="B18">Gurney 1932</xref>), Federated States of Micronesia (<xref ref-type="bibr" rid="B39">Vervoort 1964</xref>).</p></tp:treatment-sec><tp:treatment-sec sec-type="type material" id="SECID0EHFAG"><title>Type material.</title><p><bold><italic>Lectotype</italic></bold>: Egypt • 1 ♀; Ismailia. Mounted on one slide. Damaged. Abdomen lost. Gurney, R leg.; <named-content xmlns:xlink="http://www.w3.org/1999/xlink" content-type="dwc:institutional_code" xlink:title="Natural History Museum United Kingdom" xlink:href="http://grbio.org/institution/natural-history-museum-london" xlink:type="simple">NHMUK</named-content> reg. no. 1928.4.2.107.</p><p><xref ref-type="bibr" rid="B17">Gurney (1927)</xref> recorded <italic><tp:taxon-name><tp:taxon-name-part taxon-name-part-type="genus" reg="Nitocra">N.</tp:taxon-name-part><tp:taxon-name-part taxon-name-part-type="species" reg="affinis">affinis</tp:taxon-name-part></tp:taxon-name></italic> from both Ismailia and Port Tawfiq and described both sexes based on an undisclosed number of specimens. Since a holotype was not designated by <xref ref-type="bibr" rid="B17">Gurney (1927)</xref> all specimens collected from both localities are collectively regarded as the type series. The incomplete female specimen collected and identified by R. Gurney (incorrectly labelled as a co-type) and deposited in the <named-content xmlns:xlink="http://www.w3.org/1999/xlink" content-type="dwc:institutional_code" xlink:title="Natural History Museum United Kingdom" xlink:href="http://grbio.org/institution/natural-history-museum-london" xlink:type="simple">NHMUK</named-content> under reg. no. 1928.4.2.107 is the only surviving syntype and is here designated as the lectotype of <italic><tp:taxon-name><tp:taxon-name-part taxon-name-part-type="genus" reg="Nitocra">N.</tp:taxon-name-part><tp:taxon-name-part taxon-name-part-type="species" reg="affinis">affinis</tp:taxon-name-part></tp:taxon-name></italic>. The place of origin of the latter is Lake Timsah, Ismailia which becomes the type locality of <italic><tp:taxon-name><tp:taxon-name-part taxon-name-part-type="genus" reg="Nitocra">N.</tp:taxon-name-part><tp:taxon-name-part taxon-name-part-type="species" reg="affinis">affinis</tp:taxon-name-part></tp:taxon-name></italic> according to ICZN Art. 76.2.</p></tp:treatment-sec><tp:treatment-sec sec-type="redescription" id="SECID0EFHAG"><title>Redescription</title><p><bold>(based on the original description and examination of the lectotype).</bold> Prosome slightly tapering proximally with several sensilla as figured (Fig. <xref ref-type="fig" rid="F1">1A, B</xref>). First urosomite (<abbrev xmlns:xlink="http://www.w3.org/1999/xlink" xlink:title="leg 5" id="ABBRID0ERHAG" xlink:type="simple">P5</abbrev>-bearing somite) with lateral spinule row extending to the dorsal edge of the somite. Abdomen missing.</p><fig id="F1" position="float" orientation="portrait"><object-id xmlns:xlink="http://www.w3.org/1999/xlink" content-type="doi" xlink:type="simple">10.3897/zookeys.1191.115545.figure1</object-id><object-id xmlns:xlink="http://www.w3.org/1999/xlink" content-type="arpha" xlink:type="simple">3D963EC6-B913-549B-94CD-ED2BF53E2466</object-id><label>Figure 1.</label><caption><p><italic><tp:taxon-name><tp:taxon-name-part taxon-name-part-type="genus" reg="Nitocra">Nitocra</tp:taxon-name-part><tp:taxon-name-part taxon-name-part-type="species" reg="affinis">affinis</tp:taxon-name-part></tp:taxon-name></italic> female lectotype <bold>A</bold> habitus, lateral <bold>B</bold> habitus, dorsal <bold>C</bold> antennule (arrow pointing pseudosegment) <bold>D</bold> rostrum <bold>E</bold> antennary coxa, allobasis, and exopod <bold>F</bold> mandible <bold>G</bold> maxilla <bold>H</bold> maxilliped. Scale bars: 50 μm.</p></caption><graphic xmlns:xlink="http://www.w3.org/1999/xlink" xlink:href="zookeys-1191-035_article-115545__-g001.jpg" position="float" orientation="portrait" xlink:type="simple" id="oo_980953.jpg"><uri content-type="original_file" xlink:type="simple">https://binary.pensoft.net/fig/980953</uri></graphic></fig><p>Antennule (Fig. <xref ref-type="fig" rid="F1">1C</xref>) eight-segmented and joined to the cephalothorax with small triangular pseudosegment (arrowed in Fig. <xref ref-type="fig" rid="F1">1C</xref>); first segment with spinules at the ventrolateral margin and with a tube pore near the inner dorsal margin, and with row of slender spinules on ventral surface. Long, slender aesthetasc on fourth segment fused basally with adjacent large seta. Two lateral setae on seventh segment and four lateral setae on eighth segment biarticulate at base. Setal formula 1-[1, plumose], 2-[8 +1 plumose], 3-[8], 4-[3 +1 ae], 5-[2], 6-[3], 7-[4], 8-[5 + acrothek)]. Maximum length/maximum width ratio of antennular segments as 1:1.2:1.3:1.8:1.2:1.8:1.3:2.8.</p><p>Rostrum (Fig. <xref ref-type="fig" rid="F1">1D</xref>). Small with two dorsal sensilla near the base of apical rostral projection, which is ~ half of the rostral length, with an opening (pore) distally.</p><p>Antenna (Fig. <xref ref-type="fig" rid="F1">1E</xref>). Coxa small, unornamented. Basis and proximal endopodal segment fused forming allobasis (ancestral segmentation between basis and first endopodal segment visible near base of exopod) with a spinule row near the base of exopod. Exopod one-segmented, with two unipinnate spines and one slender naked seta; endopod lost.</p><p>Mandible (Fig. <xref ref-type="fig" rid="F1">1F</xref>). Gnathobase with coarse teeth ventrally, dorsal unipinnate seta could not be observed due to natural position of structure. Uniramous palp two-segmented comprising basis and one-segmented endopod. Basis armed with a bipinnate spine. Endopod with one plumose lateral seta, and four naked setae (two of them basally fused).</p><p>Maxillule not observed. Note: this appendage was impossible to be reliably observed in detail because its position underneath the maxilla. But the structure and setation of the maxillule agrees with the that of <italic><tp:taxon-name><tp:taxon-name-part taxon-name-part-type="genus" reg="Nitocra">N.</tp:taxon-name-part><tp:taxon-name-part taxon-name-part-type="species" reg="loweae">loweae</tp:taxon-name-part></tp:taxon-name></italic> sp. nov. On the other hand, the lectotype material was too fragile and the mouth parts were too small; therefore, the only specimen was not dissected. The maxillule had better be redescribed based on newly collected materials, preferably from newly collected topotype.</p><p>Maxilla (Fig. <xref ref-type="fig" rid="F1">1G</xref>) with two well-developed endites on the syncoxa with a robust row of spinules on outer margin; distal endite with a strong unipinnate seta and two naked setae; proximal endite small, with two naked setae. Allobasis transformed into claw, with one naked seta at base. Endopod a reduced segment with one seta. The maxilla should be redescribed based on newly collected topotypes.</p><p>Maxilliped (Fig. <xref ref-type="fig" rid="F1">1H</xref>) subchelate. Syncoxa unornamented with one subapical plumose seta. Basis ~ 2.4 × as long as maximum width, with row of spinules along inner margin and three small spinules on outer distal corner. Endopod represented by strong claw accompanied at base by a minute naked seta.</p><p>Swimming legs (Fig. <xref ref-type="fig" rid="F2">2A–D</xref>); <abbrev xmlns:xlink="http://www.w3.org/1999/xlink" xlink:title="leg 1" id="ABBRID0EYKAG" xlink:type="simple">P1</abbrev>–<abbrev xmlns:xlink="http://www.w3.org/1999/xlink" xlink:title="leg 4" id="ABBRID0E3KAG" xlink:type="simple">P4</abbrev> with three-segmented exopods and endopods (Fig. <xref ref-type="fig" rid="F2">2A–D</xref>). Intercoxal sclerite rectangular and smooth. Praecoxa wide and with a row of spinules on outer margin (<abbrev xmlns:xlink="http://www.w3.org/1999/xlink" xlink:title="leg 1" id="ABBRID0EELAG" xlink:type="simple">P1</abbrev>–<abbrev xmlns:xlink="http://www.w3.org/1999/xlink" xlink:title="leg 4" id="ABBRID0EILAG" xlink:type="simple">P4</abbrev>).</p><fig id="F2" position="float" orientation="portrait"><object-id xmlns:xlink="http://www.w3.org/1999/xlink" content-type="doi" xlink:type="simple">10.3897/zookeys.1191.115545.figure2</object-id><object-id xmlns:xlink="http://www.w3.org/1999/xlink" content-type="arpha" xlink:type="simple">ACFCAF86-C262-5F96-82C6-3E391ED11709</object-id><label>Figure 2.</label><caption><p><italic><tp:taxon-name><tp:taxon-name-part taxon-name-part-type="genus" reg="Nitocra">Nitocra</tp:taxon-name-part><tp:taxon-name-part taxon-name-part-type="species" reg="affinis">affinis</tp:taxon-name-part></tp:taxon-name></italic> female lectotype <bold>A</bold><abbrev xmlns:xlink="http://www.w3.org/1999/xlink" xlink:title="leg 1" id="ABBRID0EBMAG" xlink:type="simple">P1</abbrev>, anterior <bold>B</bold><abbrev xmlns:xlink="http://www.w3.org/1999/xlink" xlink:title="leg 2" id="ABBRID0EHMAG" xlink:type="simple">P2</abbrev>, anterior <bold>C</bold><abbrev xmlns:xlink="http://www.w3.org/1999/xlink" xlink:title="leg 3" id="ABBRID0ENMAG" xlink:type="simple">P3</abbrev>, anterior <bold>D</bold><abbrev xmlns:xlink="http://www.w3.org/1999/xlink" xlink:title="leg 4" id="ABBRID0ETMAG" xlink:type="simple">P4</abbrev>, anterior <bold>E</bold><abbrev xmlns:xlink="http://www.w3.org/1999/xlink" xlink:title="leg 5" id="ABBRID0EZMAG" xlink:type="simple">P5</abbrev>, anterior. Scale bars: 50 μm.</p></caption><graphic xmlns:xlink="http://www.w3.org/1999/xlink" xlink:href="zookeys-1191-035_article-115545__-g002.jpg" position="float" orientation="portrait" xlink:type="simple" id="oo_980954.jpg"><uri content-type="original_file" xlink:type="simple">https://binary.pensoft.net/fig/980954</uri></graphic></fig><p><abbrev xmlns:xlink="http://www.w3.org/1999/xlink" xlink:title="leg 1" id="ABBRID0EENAG" xlink:type="simple">P1</abbrev> (Fig. <xref ref-type="fig" rid="F2">2A</xref>). Coxa rectangular, outer distal margin ornamented with fine setules; anterior surface with a row of spinules. Basis with spinule row at the base of strong pinnate inner spine; with spinule row along distal margin. Inner margin of basis with robust spinules. <abbrev xmlns:xlink="http://www.w3.org/1999/xlink" xlink:title="proximal, middle and distal segments of ramus" id="ABBRID0EMNAG" xlink:type="simple">Exp-1</abbrev>,2 with outer pinnate spine. <abbrev xmlns:xlink="http://www.w3.org/1999/xlink" xlink:title="proximal, middle and distal segments of ramus" id="ABBRID0EQNAG" xlink:type="simple">Exp-2</abbrev> with an inner plumose seta. <abbrev xmlns:xlink="http://www.w3.org/1999/xlink" xlink:title="proximal, middle and distal segments of ramus" id="ABBRID0EUNAG" xlink:type="simple">Exp-3</abbrev> with two geniculate apical setae and three outer pinnate spines. <abbrev xmlns:xlink="http://www.w3.org/1999/xlink" xlink:title="endopod" id="ABBRID0EYNAG" xlink:type="simple">Enp</abbrev>-1 longer than exopod, 5 × as long as maximum width and ornamented with row of fine spinules on the middle of the segment along inner margin, with three spinules on distal margin and with a bipinnate spine originating from the distal half of the segment; <abbrev xmlns:xlink="http://www.w3.org/1999/xlink" xlink:title="proximal, middle and distal segments of ramus" id="ABBRID0E3NAG" xlink:type="simple">enp-2</abbrev> with a plumose seta on inner corner and with spinules on outer margin; <abbrev xmlns:xlink="http://www.w3.org/1999/xlink" xlink:title="proximal, middle and distal segments of ramus" id="ABBRID0EAOAG" xlink:type="simple">enp-3</abbrev> with one plumose seta and two geniculate setae distally and with few spinules on outer margin.</p><p><abbrev xmlns:xlink="http://www.w3.org/1999/xlink" xlink:title="leg 2" id="ABBRID0EGOAG" xlink:type="simple">P2</abbrev>–<abbrev xmlns:xlink="http://www.w3.org/1999/xlink" xlink:title="leg 4" id="ABBRID0EKOAG" xlink:type="simple">P4</abbrev> (Fig. <xref ref-type="fig" rid="F2">2B–D</xref>). Coxa rectangular, outer distal margin naked. Inner margin of basis naked (<abbrev xmlns:xlink="http://www.w3.org/1999/xlink" xlink:title="leg 3" id="ABBRID0ESOAG" xlink:type="simple">P3</abbrev>, <abbrev xmlns:xlink="http://www.w3.org/1999/xlink" xlink:title="leg 4" id="ABBRID0EWOAG" xlink:type="simple">P4</abbrev>) or ornamented with fine setules (<abbrev xmlns:xlink="http://www.w3.org/1999/xlink" xlink:title="leg 2" id="ABBRID0E1OAG" xlink:type="simple">P2</abbrev>). <abbrev xmlns:xlink="http://www.w3.org/1999/xlink" xlink:title="proximal, middle and distal segments of ramus" id="ABBRID0E5OAG" xlink:type="simple">Exp-1</abbrev> without inner seta; (<abbrev xmlns:xlink="http://www.w3.org/1999/xlink" xlink:title="leg 2" id="ABBRID0ECPAG" xlink:type="simple">P2</abbrev>–<abbrev xmlns:xlink="http://www.w3.org/1999/xlink" xlink:title="leg 4" id="ABBRID0EGPAG" xlink:type="simple">P4</abbrev>) and inner distal margin of exp-1,2 with small spinules (<abbrev xmlns:xlink="http://www.w3.org/1999/xlink" xlink:title="leg 3" id="ABBRID0EKPAG" xlink:type="simple">P3</abbrev>, <abbrev xmlns:xlink="http://www.w3.org/1999/xlink" xlink:title="leg 4" id="ABBRID0EOPAG" xlink:type="simple">P4</abbrev>). <abbrev xmlns:xlink="http://www.w3.org/1999/xlink" xlink:title="proximal, middle and distal segments of ramus" id="ABBRID0ESPAG" xlink:type="simple">Exp-1</abbrev>,2 with robust spinules and pinnate spine (<abbrev xmlns:xlink="http://www.w3.org/1999/xlink" xlink:title="leg 2" id="ABBRID0EWPAG" xlink:type="simple">P2</abbrev>–<abbrev xmlns:xlink="http://www.w3.org/1999/xlink" xlink:title="leg 4" id="ABBRID0E1PAG" xlink:type="simple">P4</abbrev>) on outer margin; exp-2 with an inner plumose seta (<abbrev xmlns:xlink="http://www.w3.org/1999/xlink" xlink:title="leg 2" id="ABBRID0E5PAG" xlink:type="simple">P2</abbrev>–<abbrev xmlns:xlink="http://www.w3.org/1999/xlink" xlink:title="leg 4" id="ABBRID0ECQAG" xlink:type="simple">P4</abbrev>); <abbrev xmlns:xlink="http://www.w3.org/1999/xlink" xlink:title="leg 2" id="ABBRID0EGQAG" xlink:type="simple">P2</abbrev> and <abbrev xmlns:xlink="http://www.w3.org/1999/xlink" xlink:title="leg 3" id="ABBRID0EKQAG" xlink:type="simple">P3</abbrev> exp-3 with seven elements; two inner plumose setae, two apical setae (the outermost being spiniform and unipinnate, the innermost slender and plumose) and three pinnate outer spines. <abbrev xmlns:xlink="http://www.w3.org/1999/xlink" xlink:title="leg 4" id="ABBRID0EOQAG" xlink:type="simple">P4</abbrev> exp-3 with eight elements; two slender inner plumose setae, one well-developed inner pinnate seta, two apical setae, (the outermost being spiniform and unipinnate, the innermost slender and plumose) and three pinnate outer spines. <abbrev xmlns:xlink="http://www.w3.org/1999/xlink" xlink:title="endopod" id="ABBRID0ESQAG" xlink:type="simple">Enp</abbrev>-1, 2 ornamented with robust spinules on outer margin, with small spinules on inner distal margin, and with a plumose inner seta (<abbrev xmlns:xlink="http://www.w3.org/1999/xlink" xlink:title="leg 2" id="ABBRID0EWQAG" xlink:type="simple">P2</abbrev>–<abbrev xmlns:xlink="http://www.w3.org/1999/xlink" xlink:title="leg 4" id="ABBRID0E1QAG" xlink:type="simple">P4</abbrev>); <abbrev xmlns:xlink="http://www.w3.org/1999/xlink" xlink:title="leg 2" id="ABBRID0E5QAG" xlink:type="simple">P2</abbrev><abbrev xmlns:xlink="http://www.w3.org/1999/xlink" xlink:title="proximal, middle and distal segments of ramus" id="ABBRID0ECRAG" xlink:type="simple">enp-3</abbrev> with four elements; one proximal inner unipinnate seta, two distal plumose setae and one distal outer spine; <abbrev xmlns:xlink="http://www.w3.org/1999/xlink" xlink:title="leg 3" id="ABBRID0EGRAG" xlink:type="simple">P3</abbrev> and <abbrev xmlns:xlink="http://www.w3.org/1999/xlink" xlink:title="leg 4" id="ABBRID0EKRAG" xlink:type="simple">P4</abbrev><abbrev xmlns:xlink="http://www.w3.org/1999/xlink" xlink:title="proximal, middle and distal segments of ramus" id="ABBRID0EORAG" xlink:type="simple">enp-3</abbrev> with five elements; one proximal inner unipinnate seta, one inner subdistal seta, two distal plumose setae and one distal outer spine.</p><p><abbrev xmlns:xlink="http://www.w3.org/1999/xlink" xlink:title="leg 5" id="ABBRID0EURAG" xlink:type="simple">P5</abbrev> damaged, exopod lost (Fig. <xref ref-type="fig" rid="F2">2E</xref>). Distal half of inner margin of baseoendopod with setules; endopodal lobe with five setae (two broken off, but these two missing setae depicted in the original description (see <xref ref-type="bibr" rid="B17">Gurney 1927</xref>: fig. 154 D, E) Armature formula of the swimming legs as follows:</p><table-wrap id="T1" position="float" orientation="portrait"><table id="TID0EG3BG" rules="all"><tbody><tr><td rowspan="1" colspan="1" style="color: #231f20">
                    <abbrev xmlns:xlink="http://www.w3.org/1999/xlink" xlink:title="leg 1" id="ABBRID0EQSAG" xlink:type="simple">P1</abbrev>
                  </td><td rowspan="1" colspan="1" style="color: #231f20">
                    <abbrev xmlns:xlink="http://www.w3.org/1999/xlink" xlink:title="leg 2" id="ABBRID0EZSAG" xlink:type="simple">P2</abbrev>
                  </td><td rowspan="1" colspan="1" style="color: #231f20">
                    <abbrev xmlns:xlink="http://www.w3.org/1999/xlink" xlink:title="leg 3" id="ABBRID0ECTAG" xlink:type="simple">P3</abbrev>
                  </td><td rowspan="1" colspan="1" style="color: #231f20">
                    <abbrev xmlns:xlink="http://www.w3.org/1999/xlink" xlink:title="leg 4" id="ABBRID0ELTAG" xlink:type="simple">P4</abbrev>
                  </td></tr><tr><td rowspan="1" colspan="1" style="color: #231f20"><abbrev xmlns:xlink="http://www.w3.org/1999/xlink" xlink:title="exopod" id="ABBRID0EVTAG" xlink:type="simple">Exp</abbrev>/ <abbrev xmlns:xlink="http://www.w3.org/1999/xlink" xlink:title="endopod" id="ABBRID0EZTAG" xlink:type="simple">Enp</abbrev></td><td rowspan="1" colspan="1" style="color: #231f20"><abbrev xmlns:xlink="http://www.w3.org/1999/xlink" xlink:title="exopod" id="ABBRID0EBUAG" xlink:type="simple">Exp</abbrev>/ <abbrev xmlns:xlink="http://www.w3.org/1999/xlink" xlink:title="endopod" id="ABBRID0EFUAG" xlink:type="simple">Enp</abbrev></td><td rowspan="1" colspan="1" style="color: #231f20"><abbrev xmlns:xlink="http://www.w3.org/1999/xlink" xlink:title="exopod" id="ABBRID0ENUAG" xlink:type="simple">Exp</abbrev>/ <abbrev xmlns:xlink="http://www.w3.org/1999/xlink" xlink:title="endopod" id="ABBRID0ERUAG" xlink:type="simple">Enp</abbrev></td><td rowspan="1" colspan="1" style="color: #231f20"><abbrev xmlns:xlink="http://www.w3.org/1999/xlink" xlink:title="exopod" id="ABBRID0EZUAG" xlink:type="simple">Exp</abbrev>/ <abbrev xmlns:xlink="http://www.w3.org/1999/xlink" xlink:title="endopod" id="ABBRID0E4UAG" xlink:type="simple">Enp</abbrev></td></tr><tr><td rowspan="1" colspan="1" style="color: #231f20">0.1.023 / 1.1.111</td><td rowspan="1" colspan="1" style="color: #231f20">0.1.223 / 1.1.121</td><td rowspan="1" colspan="1" style="color: #231f20">0.1.223 / 1.1.221</td><td rowspan="1" colspan="1" style="color: #231f20">0.1.323/1.1.221</td></tr></tbody></table></table-wrap></tp:treatment-sec><ref-list><ref id="B41"><mixed-citation xmlns:xlink="http://www.w3.org/1999/xlink" xlink:type="simple"><person-group><name name-style="western"><surname>Willey</surname><given-names>A</given-names></name></person-group> (<year>1930</year>) <article-title>Harpacticoid <tp:taxon-name><tp:taxon-name-part taxon-name-part-type="subclass">Copepoda</tp:taxon-name-part></tp:taxon-name> from Bermuda. – Part I.</article-title><source>Annals and Magazine of Natural History</source><volume>10</volume>(<issue>6</issue>): <fpage>81</fpage>–<lpage>114</lpage>. <ext-link xlink:href="10.1080/00222933008673192" ext-link-type="doi" xlink:type="simple">https://doi.org/10.1080/00222933008673192</ext-link></mixed-citation></ref><ref id="B7"><mixed-citation xmlns:xlink="http://www.w3.org/1999/xlink" xlink:type="simple"><person-group><name name-style="western"><surname>Chappuis</surname><given-names>PA</given-names></name></person-group> (<year>1938</year>) <article-title>Subterrane Harpacticoiden aus Süd-Italien.</article-title><source>Buletinul Societătii de Ştiinţe din Cluj</source><volume>9</volume>: <fpage>153</fpage>–<lpage>181</lpage>.</mixed-citation></ref><ref id="B28"><mixed-citation xmlns:xlink="http://www.w3.org/1999/xlink" xlink:type="simple"><person-group><name name-style="western"><surname>Lang</surname><given-names>K</given-names></name></person-group> (<year>1935</year>) Undersökningar över Öresund-Untersuchungen aus dem Öresund: XVIII. <italic><tp:taxon-name><tp:taxon-name-part taxon-name-part-type="genus">Ameira</tp:taxon-name-part><tp:taxon-name-part taxon-name-part-type="species">arenicola</tp:taxon-name-part></tp:taxon-name></italic> n. sp. (<tp:taxon-name><tp:taxon-name-part taxon-name-part-type="subclass">Copepoda</tp:taxon-name-part></tp:taxon-name><tp:taxon-name><tp:taxon-name-part taxon-name-part-type="order">Harpacticoida</tp:taxon-name-part></tp:taxon-name>) nebst Bemerkungen über die Gattung <italic><tp:taxon-name><tp:taxon-name-part taxon-name-part-type="genus">Ameira</tp:taxon-name-part></tp:taxon-name></italic> und ihr nahe stehende Gattungen. Acta Universitatis Lundensis 2: 31(2): 1–12.</mixed-citation></ref><ref id="B18"><mixed-citation xmlns:xlink="http://www.w3.org/1999/xlink" xlink:type="simple"><person-group><name name-style="western"><surname>Gurney</surname><given-names>R</given-names></name></person-group> (<year>1932</year>) <source>British Fresh-water <tp:taxon-name><tp:taxon-name-part taxon-name-part-type="subclass">Copepoda</tp:taxon-name-part></tp:taxon-name> II. Harpacticocida.</source><publisher-name>Ray Society</publisher-name>, <publisher-loc>London</publisher-loc>, <size units="page">336 pp</size>. <ext-link xlink:href="10.5962/bhl.title.82138" ext-link-type="doi" xlink:type="simple">https://doi.org/10.5962/bhl.title.82138</ext-link></mixed-citation></ref><ref id="B39"><mixed-citation xmlns:xlink="http://www.w3.org/1999/xlink" xlink:type="simple"><person-group><name name-style="western"><surname>Vervoort</surname><given-names>W</given-names></name></person-group> (<year>1964</year>) <article-title>Free-living <tp:taxon-name><tp:taxon-name-part taxon-name-part-type="subclass">Copepoda</tp:taxon-name-part></tp:taxon-name> from Ifaluk Atoll in the Caroline Islands with notes on related species.</article-title><source>Bulletin of the United States National Museum</source><volume>236</volume>: <fpage>1</fpage>–<lpage>431</lpage>. <ext-link xlink:href="10.5479/si.03629236.236.1" ext-link-type="doi" xlink:type="simple">https://doi.org/10.5479/si.03629236.236.1</ext-link></mixed-citation></ref><ref id="B17"><mixed-citation xmlns:xlink="http://www.w3.org/1999/xlink" xlink:type="simple"><person-group><name name-style="western"><surname>Gurney</surname><given-names>R</given-names></name></person-group> (<year>1927</year>) <article-title>Zoological results of the Cambridge expedition to the Suez Canal, 1924. 23. Report on the <tp:taxon-name><tp:taxon-name-part taxon-name-part-type="subphylum">Crustacea</tp:taxon-name-part></tp:taxon-name>–<tp:taxon-name><tp:taxon-name-part taxon-name-part-type="subclass">Copepoda</tp:taxon-name-part></tp:taxon-name> (littoral and semi-parasitic).</article-title><source>Transactions of the Zoological Society of London</source><volume>22</volume>: <fpage>451</fpage>–<lpage>577</lpage>. <ext-link xlink:href="10.1111/j.1096-3642.1927.tb00207.x" ext-link-type="doi" xlink:type="simple">https://doi.org/10.1111/j.1096-3642.1927.tb00207.x</ext-link></mixed-citation></ref></ref-list></tp:taxon-treatment>
