# Supplementary material for: ﻿Taxonomic revision of the Nitocraaffinis Gurney, 1927 species complex (Harpacticoida, Ameiridae) with descriptions of four new species and re-evaluation of its subspecies
Source: Zookeys. 2024 Feb 7;1191:35–74. doi: 10.3897/zookeys.1191.115545 (PMC10870233; doi:10.3897/zookeys.1191.115545)
Supplement: XML Treatment for Nitocra loweae [file zookeys.1191.115545-treatment4.xml]

<!DOCTYPE tp:taxon-treatment
  PUBLIC "-//TaxonX//DTD Taxonomic Treatment Publishing DTD v0 20100105//EN" "tax-treatment-NSO.dtd">
<tp:taxon-treatment xmlns:tp="http://www.plazi.org/taxpub"><tp:treatment-meta><kwd-group><label>Taxon classification</label><kwd>
              <named-content content-type="kingdom">Animalia</named-content>
            </kwd><kwd>
              <named-content content-type="order">Harpacticoida</named-content>
            </kwd><kwd>
              <named-content content-type="family">Ameiridae</named-content>
            </kwd></kwd-group><mixed-citation publication-type="journal"><person-group><name><surname>Yıldız</surname><given-names>Nuran Özlem</given-names></name><name><surname>Karaytuğ</surname><given-names>Süphan</given-names></name></person-group><article-title>﻿Taxonomic revision of the <italic><tp:taxon-name><tp:taxon-name-part taxon-name-part-type="genus" reg="Nitocra">Nitocra</tp:taxon-name-part><tp:taxon-name-part taxon-name-part-type="species" reg="affinis">affinis</tp:taxon-name-part></tp:taxon-name></italic> Gurney, 1927 species complex (<tp:taxon-name><tp:taxon-name-part taxon-name-part-type="order">Harpacticoida</tp:taxon-name-part></tp:taxon-name>, <tp:taxon-name><tp:taxon-name-part taxon-name-part-type="family">Ameiridae</tp:taxon-name-part></tp:taxon-name>) with descriptions of four new species and re-evaluation of its subspecies</article-title><source>Zookeys</source><day>07</day><month>02</month><year>2024</year><volume>1191</volume><fpage>35</fpage><lpage>74</lpage><pub-id pub-id-type="doi">10.3897/zookeys.1191.115545</pub-id></mixed-citation></tp:treatment-meta><tp:nomenclature><label>﻿</label><tp:taxon-name>
            <object-id xmlns:xlink="http://www.w3.org/1999/xlink" content-type="arpha" xlink:type="simple">6B8AD5E2-68ED-5B05-AC6F-D070B045776D</object-id>
            <tp:taxon-name-part taxon-name-part-type="genus" reg="Nitocra">Nitocra</tp:taxon-name-part>
            <tp:taxon-name-part taxon-name-part-type="species" reg="loweae">loweae</tp:taxon-name-part>
            <object-id xmlns:xlink="http://www.w3.org/1999/xlink" content-type="zoobank" xlink:type="simple">https://zoobank.org/4DA4374E-752C-4EFC-8891-C0B25C11256C</object-id>
          </tp:taxon-name><tp:taxon-status xmlns:xlink="http://www.w3.org/1999/xlink" xlink:type="simple">sp. nov.</tp:taxon-status><xref ref-type="fig" rid="F3">Figs 3</xref><xref ref-type="fig" rid="F4">, 4</xref><xref ref-type="fig" rid="F5">, 5</xref><xref ref-type="fig" rid="F6">, 6</xref><xref ref-type="fig" rid="F7">, 7</xref><xref ref-type="fig" rid="F8">, 8</xref></tp:nomenclature><tp:treatment-sec sec-type="type material" id="SECID0ESXAG"><title>Type material.</title><p><bold><italic>Holotype</italic></bold>: England • 1 ♀ (dissected on 7 slides) (<named-content xmlns:xlink="http://www.w3.org/1999/xlink" content-type="dwc:institutional_code" xlink:title="Natural History Museum United Kingdom" xlink:href="http://grbio.org/institution/natural-history-museum-london" xlink:type="simple">NHMUK</named-content> reg. no. 2023.0000); paratype: 1 ♂ (ethanol-preserved) (<named-content xmlns:xlink="http://www.w3.org/1999/xlink" content-type="dwc:institutional_code" xlink:title="Natural History Museum United Kingdom" xlink:href="http://grbio.org/institution/natural-history-museum-london" xlink:type="simple">NHMUK</named-content> reg. no. 2023.0000); additional paratypes; 2 ♀♀ (ethanol-preserved) (<named-content xmlns:xlink="http://www.w3.org/1999/xlink" content-type="dwc:institutional_code" xlink:title="Natural History Museum United Kingdom" xlink:href="http://grbio.org/institution/natural-history-museum-london" xlink:type="simple">NHMUK</named-content> reg. no. 2023.0000-0000). Brighton, <named-content xmlns:xlink="http://www.w3.org/1999/xlink" content-type="dwc:verbatimCoordinates" xlink:type="simple"><named-content content-type="geo-json" specific-use="{&#34;type&#34;:&#34;Point&#34;,&#34;coordinates&#34;:[-0.080833,50.807667]}" id="NCID0EMYAG" xlink:type="simple">50°48.46'N, 00°04.85'W</named-content></named-content>; washings of <italic><tp:taxon-name><tp:taxon-name-part taxon-name-part-type="genus" reg="Polysiphonia">Polysiphonia</tp:taxon-name-part><tp:taxon-name-part taxon-name-part-type="species" reg="fucoides">fucoides</tp:taxon-name-part></tp:taxon-name></italic> algae collected at 1.5 m depth. Leg. David Ventham, 13.10.1993 (material originally registered as <italic><tp:taxon-name><tp:taxon-name-part taxon-name-part-type="genus" reg="Nitocra">N.</tp:taxon-name-part><tp:taxon-name-part taxon-name-part-type="species" reg="affinis">affinis</tp:taxon-name-part></tp:taxon-name></italic> under <named-content xmlns:xlink="http://www.w3.org/1999/xlink" content-type="dwc:institutional_code" xlink:title="Natural History Museum United Kingdom" xlink:href="http://grbio.org/institution/natural-history-museum-london" xlink:type="simple">NHMUK</named-content> reg. no. 2015.1108) (see <xref ref-type="bibr" rid="B38">Ventham 2011</xref>).</p></tp:treatment-sec><tp:treatment-sec sec-type="description" id="SECID0EPZAG"><title>Description</title><p><bold>(adult female holotype).</bold> Body semi-cylindrical (Fig. <xref ref-type="fig" rid="F3">3A, B</xref>), total body length measured from the tip of the rostrum to posterior end of the caudal rami 560–571 μm (average = 564.6, <italic>n</italic> = 3; holotype length = 571 μm). Sensilla and pore ornamentation as figured (Fig. <xref ref-type="fig" rid="F3">3A, B</xref>). Prosome composed of cephalothorax with completely fused first pedigerous somite, and three free pedigerous somites with smooth hyaline frills. Urosome five-segmented, comprising fifth pedigerous somite, genital double-somite and three free abdominal somites. Fifth pedigerous somite wider than other urosomites, with six sensilla and a lateral spinule row slightly extending dorsally. Genital double-somite (Figs <xref ref-type="fig" rid="F3">3A, B</xref>, <xref ref-type="fig" rid="F4">4B</xref>) squarish, internal suture line (remnant of segmental fusion) strongly sclerotised, visible dorsolaterally at midlength of somite, ornamented with spinules as figured. Second and third abdominal somites with sensilla and spinules as figured (Figs <xref ref-type="fig" rid="F3">3A, B</xref>, <xref ref-type="fig" rid="F4">4B</xref>). Genital field positioned near anterior margin of genital double-somite (Fig. <xref ref-type="fig" rid="F4">4B</xref>); paired gonopores opening via common midventral slit covered by genital operculum derived from fused vestigial sixth legs. <abbrev xmlns:xlink="http://www.w3.org/1999/xlink" xlink:title="leg 6" id="ABBRID0EV1AG" xlink:type="simple">P6</abbrev> with one plumose seta and one naked seta (Fig. <xref ref-type="fig" rid="F4">4B</xref>). Copulatory pore large (Fig. <xref ref-type="fig" rid="F4">4B</xref>), leading via chitinised copulatory duct with supporting chitinised rod. Anal somite (Figs <xref ref-type="fig" rid="F3">3A, C</xref>; <xref ref-type="fig" rid="F4">4B</xref>) with a lateral row of spinules medially; ventrally with medial row of spinules (Fig. <xref ref-type="fig" rid="F4">4B</xref>); anal operculum apically with row of twelve robust spinules (Fig. <xref ref-type="fig" rid="F3">3C</xref>). Caudal rami (Fig. <xref ref-type="fig" rid="F3">3C</xref>) with robust spinules near inner margin running dorso-ventrally, and a middorsal pore; with a posterior row of strong spinules ventrally; with seven setae (Fig. <xref ref-type="fig" rid="F3">3C</xref>): seta I minute; seta II slightly displaced dorsally; setae IV and V well-developed and pinnate (Fig, 3D); seta VI located near inner distal margin and naked; seta VII proximally tri-articulate.</p><fig id="F3" position="float" orientation="portrait"><object-id xmlns:xlink="http://www.w3.org/1999/xlink" content-type="doi" xlink:type="simple">10.3897/zookeys.1191.115545.figure3</object-id><object-id xmlns:xlink="http://www.w3.org/1999/xlink" content-type="arpha" xlink:type="simple">FE16EB20-9C35-5470-B408-F2BC3DD1E766</object-id><label>Figure 3.</label><caption><p><italic><tp:taxon-name><tp:taxon-name-part taxon-name-part-type="genus" reg="Nitocra">Nitocra</tp:taxon-name-part><tp:taxon-name-part taxon-name-part-type="species" reg="loweae">loweae</tp:taxon-name-part></tp:taxon-name></italic> sp. nov. female holotype <bold>A</bold> habitus, dorsal <bold>B</bold> habitus, lateral <bold>C</bold> anal somite, dorsal <bold>D</bold> furcal setae IV and V. Scale bars: 100 μm (<bold>A, D</bold>); 50 μm (<bold>B</bold>); 12 μm (<bold>C</bold>).</p></caption><graphic xmlns:xlink="http://www.w3.org/1999/xlink" xlink:href="zookeys-1191-035_article-115545__-g003.jpg" position="float" orientation="portrait" xlink:type="simple" id="oo_980955.jpg"><uri content-type="original_file" xlink:type="simple">https://binary.pensoft.net/fig/980955</uri></graphic></fig><fig id="F4" position="float" orientation="portrait"><object-id xmlns:xlink="http://www.w3.org/1999/xlink" content-type="doi" xlink:type="simple">10.3897/zookeys.1191.115545.figure4</object-id><object-id xmlns:xlink="http://www.w3.org/1999/xlink" content-type="arpha" xlink:type="simple">0EC12D4C-F0E6-5E98-8AF2-2CC925A8E5EA</object-id><label>Figure 4.</label><caption><p><italic><tp:taxon-name><tp:taxon-name-part taxon-name-part-type="genus" reg="Nitocra">Nitocra</tp:taxon-name-part><tp:taxon-name-part taxon-name-part-type="species" reg="loweae">loweae</tp:taxon-name-part></tp:taxon-name></italic> sp. nov. paratype male (<bold>A, C</bold>), female (<bold>B, D</bold>) <bold>A</bold> urosome, ventral <bold>B</bold> urosome, ventral <bold>C</bold><abbrev xmlns:xlink="http://www.w3.org/1999/xlink" xlink:title="leg 5" id="ABBRID0E34AG" xlink:type="simple">P5</abbrev><bold>D</bold><abbrev xmlns:xlink="http://www.w3.org/1999/xlink" xlink:title="leg 5" id="ABBRID0EC5AG" xlink:type="simple">P5</abbrev>, anterior <bold>E</bold> the abnormal inner seta of <abbrev xmlns:xlink="http://www.w3.org/1999/xlink" xlink:title="leg 5" id="ABBRID0EI5AG" xlink:type="simple">P5</abbrev> exopod. Scale bars: 50 μm.</p></caption><graphic xmlns:xlink="http://www.w3.org/1999/xlink" xlink:href="zookeys-1191-035_article-115545__-g004.jpg" position="float" orientation="portrait" xlink:type="simple" id="oo_980956.jpg"><uri content-type="original_file" xlink:type="simple">https://binary.pensoft.net/fig/980956</uri></graphic></fig><p>Antennule (Fig. <xref ref-type="fig" rid="F5">5A</xref>) eight-segmented. Setal formula 1-[1, plumose], 2-[7 +2 plumose], 3-[7 +1 plumose], 4-[3 +1 ae], 5-[2], 6-[3], 7-[4], 8-[5 +acrothek)]. Maximum length/maximum width ratio of antennular segments 1:1:1.4:1.2:1.2:2:1.5:2.8.</p><fig id="F5" position="float" orientation="portrait"><object-id xmlns:xlink="http://www.w3.org/1999/xlink" content-type="doi" xlink:type="simple">10.3897/zookeys.1191.115545.figure5</object-id><object-id xmlns:xlink="http://www.w3.org/1999/xlink" content-type="arpha" xlink:type="simple">17888814-3890-5BEF-985C-12F9E314BBD3</object-id><label>Figure 5.</label><caption><p><italic><tp:taxon-name><tp:taxon-name-part taxon-name-part-type="genus" reg="Nitocra">Nitocra</tp:taxon-name-part><tp:taxon-name-part taxon-name-part-type="species" reg="loweae">loweae</tp:taxon-name-part></tp:taxon-name></italic> sp. nov. female holotype <bold>A</bold> antennule <bold>B</bold> antenna, with insert showing free endopodal lobe from another view <bold>C</bold> mandible <bold>D</bold> maxillule <bold>E</bold> maxilla <bold>F</bold> maxilliped. Scale bars: 50 μm.</p></caption><graphic xmlns:xlink="http://www.w3.org/1999/xlink" xlink:href="zookeys-1191-035_article-115545__-g005.jpg" position="float" orientation="portrait" xlink:type="simple" id="oo_980957.jpg"><uri content-type="original_file" xlink:type="simple">https://binary.pensoft.net/fig/980957</uri></graphic></fig><p>Rostrum (Fig. <xref ref-type="fig" rid="F5">5A</xref>) small, triangular, without clear demarcation between the distal and the proximal part of rostrum (cf. Fig. <xref ref-type="fig" rid="F1">1C</xref> of <italic><tp:taxon-name><tp:taxon-name-part taxon-name-part-type="genus" reg="Nitocra">N.</tp:taxon-name-part><tp:taxon-name-part taxon-name-part-type="species" reg="affinis">affinis</tp:taxon-name-part></tp:taxon-name></italic>) with tube pore distally and with two dorsal sensilla (Fig. <xref ref-type="fig" rid="F5">5A</xref>).</p><p>Antenna (Fig. <xref ref-type="fig" rid="F5">5B</xref>) comprising coxa, allobasis, one-segmented endopod and one-segmented exopod.. Coxa very short and unornamented. Allobasis cylindrical, ~ 2.7 × as long as maximum width, ornamented proximally with three spinule rows. Free endopodal segment with proximal part narrower than distal part, ~ 2.5 × as long as its maximum width, ornamented with surface frill subdistally, and with longitudinal row of spinules along inner margin, with another spinule row near the base of two lateral unipinnate spines flanking thin naked seta; apical armature consisting of five geniculate setae, one of them fused basally to additional unipinnate non-geniculate seta. Exopod with narrow proximal half and somewhat wider distal part, ~ 2.5 × as long as its maximum width, unornamented, armed with two curved, strong unipinnate apical setae and one spinulose subdistal seta, the latter longest.</p><p>Mandible (Fig. <xref ref-type="fig" rid="F5">5C</xref>). Coxal gnathobase with coarse teeth ventrally and with one unipinnate seta dorsally. Palp uniramous, two-segmented, comprising basis and one-segmented endopod. Basis with lateral spinule row midway and one curved robust unipinnate apical spine. Endopod with one short plumose lateral seta, five naked apical setae (three of them basally fused).</p><p>Maxillule (Fig. <xref ref-type="fig" rid="F5">5D</xref>). Praecoxa large with few spinules. Praecoxal arthrite rectangular; with two setae on anterior surface, lateral spinule row and distal armature consisting of four spines (two of which with apical combs) and one unipinnate seta. Coxal endite shorter than praecoxal arthrite, with long distally curved spine and three slender naked setae. Basis rectangular, with five slender naked setae on distal margin. Endopod represented by minute but distinct segment, unornamented and armed with two plumose apical setae. Exopod absent.</p><p>Maxilla (Fig. <xref ref-type="fig" rid="F5">5E</xref>). Syncoxa with spinule row and two well-developed (coxal) endites; proximal endite somewhat bulbous, expanded distally and armed with two plumose setae; distal endite cylindrical with two naked apical setae of equal in length. Allobasis transformed into claw-like pinnate endite; with a pinnate seta at base and with few spinules along convex margin near the base of endopod. Endopod represented by two slender naked setae equal in length.</p><p>Maxilliped (Fig. <xref ref-type="fig" rid="F5">5F</xref>) subchelate. Syncoxa with one plumose subapical seta and with spinule rows on posterior surface. Basis ~ 2.6 × as long as maximum width with row of spinules along inner margin and with row of spinules on outer distal corner. Endopod represented by strong claw accompanied at base by minute naked seta.</p><p><abbrev xmlns:xlink="http://www.w3.org/1999/xlink" xlink:title="leg 1" id="ABBRID0EUBBG" xlink:type="simple">P1</abbrev>–<abbrev xmlns:xlink="http://www.w3.org/1999/xlink" xlink:title="leg 4" id="ABBRID0EYBBG" xlink:type="simple">P4</abbrev> (Fig. <xref ref-type="fig" rid="F6">6A, C, D, F</xref>) exopod and endopod three-segmented. Intercoxal sclerite squarish and unornamented. Praecoxa triangular, outer margin with row of spinules. <abbrev xmlns:xlink="http://www.w3.org/1999/xlink" xlink:title="proximal, middle and distal segments of ramus" id="ABBRID0EACBG" xlink:type="simple">Exp-1</abbrev> without inner seta. <abbrev xmlns:xlink="http://www.w3.org/1999/xlink" xlink:title="leg 1" id="ABBRID0EECBG" xlink:type="simple">P1</abbrev>, <abbrev xmlns:xlink="http://www.w3.org/1999/xlink" xlink:title="leg 2" id="ABBRID0EICBG" xlink:type="simple">P2</abbrev> and <abbrev xmlns:xlink="http://www.w3.org/1999/xlink" xlink:title="leg 4" id="ABBRID0EMCBG" xlink:type="simple">P4</abbrev> exp-2 with few, <abbrev xmlns:xlink="http://www.w3.org/1999/xlink" xlink:title="leg 3" id="ABBRID0EQCBG" xlink:type="simple">P3</abbrev> exp-2 without few spinules along inner margin.</p><fig id="F6" position="float" orientation="portrait"><object-id xmlns:xlink="http://www.w3.org/1999/xlink" content-type="doi" xlink:type="simple">10.3897/zookeys.1191.115545.figure6</object-id><object-id xmlns:xlink="http://www.w3.org/1999/xlink" content-type="arpha" xlink:type="simple">BF48C5C4-F744-5263-8746-36DE6B46CA98</object-id><label>Figure 6.</label><caption><p><italic><tp:taxon-name><tp:taxon-name-part taxon-name-part-type="genus" reg="Nitocra">Nitocra</tp:taxon-name-part><tp:taxon-name-part taxon-name-part-type="species" reg="loweae">loweae</tp:taxon-name-part></tp:taxon-name></italic> sp. nov. female holotype (<bold>A, C, D, F</bold>), male paratype (<bold>B, E</bold>) <bold>A</bold><abbrev xmlns:xlink="http://www.w3.org/1999/xlink" xlink:title="leg 1" id="ABBRID0ENDBG" xlink:type="simple">P1</abbrev><bold>B</bold> inner spine of <abbrev xmlns:xlink="http://www.w3.org/1999/xlink" xlink:title="leg 1" id="ABBRID0ETDBG" xlink:type="simple">P1</abbrev> basis, anterior <bold>C</bold><abbrev xmlns:xlink="http://www.w3.org/1999/xlink" xlink:title="leg 2" id="ABBRID0EZDBG" xlink:type="simple">P2</abbrev>, anterior <bold>D</bold><abbrev xmlns:xlink="http://www.w3.org/1999/xlink" xlink:title="leg 3" id="ABBRID0E6DBG" xlink:type="simple">P3</abbrev>, anterior <bold>E</bold><abbrev xmlns:xlink="http://www.w3.org/1999/xlink" xlink:title="leg 3" id="ABBRID0EFEBG" xlink:type="simple">P3</abbrev> distal endopod segment, anterior <bold>F</bold><abbrev xmlns:xlink="http://www.w3.org/1999/xlink" xlink:title="leg 4" id="ABBRID0ELEBG" xlink:type="simple">P4</abbrev>, anterior. Scale bars: 50 μm.</p></caption><graphic xmlns:xlink="http://www.w3.org/1999/xlink" xlink:href="zookeys-1191-035_article-115545__-g006.jpg" position="float" orientation="portrait" xlink:type="simple" id="oo_980958.jpg"><uri content-type="original_file" xlink:type="simple">https://binary.pensoft.net/fig/980958</uri></graphic></fig><p><abbrev xmlns:xlink="http://www.w3.org/1999/xlink" xlink:title="leg 1" id="ABBRID0EWEBG" xlink:type="simple">P1</abbrev> (Fig. <xref ref-type="fig" rid="F6">6A</xref>). Coxa with anterior row of spinules as figured and few spinules along inner margin. Basis with fine setules along inner margin, and with spinule row near the base of short pinnate inner spine located at the base of endopod. Outer basal bipinnate spine located close to the exopod, overlaid by a row of strong spinules. <abbrev xmlns:xlink="http://www.w3.org/1999/xlink" xlink:title="proximal, middle and distal segments of ramus" id="ABBRID0E5EBG" xlink:type="simple">Exp-1</abbrev> smallest segment, carrying row of strong spinules on outer margin and subapically one bipinnate outer spine. <abbrev xmlns:xlink="http://www.w3.org/1999/xlink" xlink:title="proximal, middle and distal segments of ramus" id="ABBRID0ECFBG" xlink:type="simple">Exp-2</abbrev> also with an outer row of strong spinules, a bipinnate outer spine, and a long plumose seta on inner margin. <abbrev xmlns:xlink="http://www.w3.org/1999/xlink" xlink:title="proximal, middle and distal segments of ramus" id="ABBRID0EGFBG" xlink:type="simple">Exp-3</abbrev> with fine setules near inner distal margin, with one geniculate semi-plumose apical seta, one geniculate naked distal seta and three pinnate outer spines. <abbrev xmlns:xlink="http://www.w3.org/1999/xlink" xlink:title="endopod" id="ABBRID0EKFBG" xlink:type="simple">Enp</abbrev>-1 longer than exopod, ~ 3 × as long as maximum width, and ~ 2 × as long as <abbrev xmlns:xlink="http://www.w3.org/1999/xlink" xlink:title="proximal, middle and distal segments of ramus" id="ABBRID0EOFBG" xlink:type="simple">enp-1</abbrev>, 2 combined; inner margin with long longitudinal spinules; distal margin with four robust spinules, and a long plumose seta on inner subdistal margin; <abbrev xmlns:xlink="http://www.w3.org/1999/xlink" xlink:title="proximal, middle and distal segments of ramus" id="ABBRID0ESFBG" xlink:type="simple">enp-2</abbrev>, 3 squarish and equal in length; <abbrev xmlns:xlink="http://www.w3.org/1999/xlink" xlink:title="proximal, middle and distal segments of ramus" id="ABBRID0EWFBG" xlink:type="simple">enp-2</abbrev> with a long, plumose seta on inner margin, and with two spinules on outer distal margin; <abbrev xmlns:xlink="http://www.w3.org/1999/xlink" xlink:title="proximal, middle and distal segments of ramus" id="ABBRID0E1FBG" xlink:type="simple">enp-3</abbrev> with one plumose inner seta, one apical unipinnate distal geniculate seta, and one apical unipinnate outer seta, outer margin with a row of spinules.</p><p><abbrev xmlns:xlink="http://www.w3.org/1999/xlink" xlink:title="leg 2" id="ABBRID0EAGBG" xlink:type="simple">P2</abbrev>–<abbrev xmlns:xlink="http://www.w3.org/1999/xlink" xlink:title="leg 4" id="ABBRID0EEGBG" xlink:type="simple">P4</abbrev> (Fig. <xref ref-type="fig" rid="F6">6C, D, F</xref>). Coxa with row of posterior spinules near outer margin and with an anterior pore near inner distal corner. Basis triangular, ornamented with spinule row along distal margin between the base of exopod and endopod, with anterior spinules on outer corner near the base of outer seta/spine. <abbrev xmlns:xlink="http://www.w3.org/1999/xlink" xlink:title="proximal, middle and distal segments of ramus" id="ABBRID0EMGBG" xlink:type="simple">Exp-1</abbrev>, 2 with anterior spinules near the base of outer spine extending to the outer margin of the segment. <abbrev xmlns:xlink="http://www.w3.org/1999/xlink" xlink:title="proximal, middle and distal segments of ramus" id="ABBRID0EQGBG" xlink:type="simple">Exp-1</abbrev>, 2 and <abbrev xmlns:xlink="http://www.w3.org/1999/xlink" xlink:title="proximal, middle and distal segments of ramus" id="ABBRID0EUGBG" xlink:type="simple">enp-1</abbrev>, 2 with hyaline frills along inner distal margin. All endopodal segments covered with robust spinules along outer margin. <abbrev xmlns:xlink="http://www.w3.org/1999/xlink" xlink:title="proximal, middle and distal segments of ramus" id="ABBRID0EYGBG" xlink:type="simple">Exp-2</abbrev>, 3 and <abbrev xmlns:xlink="http://www.w3.org/1999/xlink" xlink:title="proximal, middle and distal segments of ramus" id="ABBRID0E3GBG" xlink:type="simple">enp-2</abbrev> with a pore on anterior surface. <abbrev xmlns:xlink="http://www.w3.org/1999/xlink" xlink:title="leg 2" id="ABBRID0EAHBG" xlink:type="simple">P2</abbrev>–<abbrev xmlns:xlink="http://www.w3.org/1999/xlink" xlink:title="leg 4" id="ABBRID0EEHBG" xlink:type="simple">P4</abbrev> exp-2 with one plumose seta; <abbrev xmlns:xlink="http://www.w3.org/1999/xlink" xlink:title="leg 2" id="ABBRID0EIHBG" xlink:type="simple">P2</abbrev>, <abbrev xmlns:xlink="http://www.w3.org/1999/xlink" xlink:title="leg 3" id="ABBRID0EMHBG" xlink:type="simple">P3</abbrev> exp-3 with seven, <abbrev xmlns:xlink="http://www.w3.org/1999/xlink" xlink:title="leg 4" id="ABBRID0EQHBG" xlink:type="simple">P4</abbrev> exp-3 with eight elements.</p><p><abbrev xmlns:xlink="http://www.w3.org/1999/xlink" xlink:title="leg 5" id="ABBRID0EWHBG" xlink:type="simple">P5</abbrev> (Fig. <xref ref-type="fig" rid="F4">4D</xref>). Baseoendopod with five spinulose setae (slightly fringed at tip) along distal margin and with setules along inner margin, with two anterior pores (one near the base of outer basal seta and the other one near the distal margin; outer basal seta plumose. Exopod with one anterior pore distally, with setules along inner margin and with robust spinules along distal margin, with six setae (setae I–VI, numbered from inner to outer margin respectively), setae I, IV, and V pinnate; setae II, III, and VI naked; seta II is the longest; outer margin of exopodal lobe with one tube pore, and with double spinules group.</p><p>Armature formula of the swimming legs:</p><table-wrap id="T2" position="float" orientation="portrait"><table id="TID0EIFAI" rules="all"><tbody><tr><td rowspan="1" colspan="1" style="color: #231f20">
                    <abbrev xmlns:xlink="http://www.w3.org/1999/xlink" xlink:title="leg 1" id="ABBRID0EPIBG" xlink:type="simple">P1</abbrev>
                  </td><td rowspan="1" colspan="1" style="color: #231f20">
                    <abbrev xmlns:xlink="http://www.w3.org/1999/xlink" xlink:title="leg 2" id="ABBRID0EYIBG" xlink:type="simple">P2</abbrev>
                  </td><td rowspan="1" colspan="1" style="color: #231f20">
                    <abbrev xmlns:xlink="http://www.w3.org/1999/xlink" xlink:title="leg 3" id="ABBRID0EBJBG" xlink:type="simple">P3</abbrev>
                  </td><td rowspan="1" colspan="1" style="color: #231f20">
                    <abbrev xmlns:xlink="http://www.w3.org/1999/xlink" xlink:title="leg 4" id="ABBRID0EKJBG" xlink:type="simple">P4</abbrev>
                  </td></tr><tr><td rowspan="1" colspan="1" style="color: #231f20"><abbrev xmlns:xlink="http://www.w3.org/1999/xlink" xlink:title="exopod" id="ABBRID0EUJBG" xlink:type="simple">Exp</abbrev>/ <abbrev xmlns:xlink="http://www.w3.org/1999/xlink" xlink:title="endopod" id="ABBRID0EYJBG" xlink:type="simple">Enp</abbrev></td><td rowspan="1" colspan="1" style="color: #231f20"><abbrev xmlns:xlink="http://www.w3.org/1999/xlink" xlink:title="exopod" id="ABBRID0EAKBG" xlink:type="simple">Exp</abbrev>/ <abbrev xmlns:xlink="http://www.w3.org/1999/xlink" xlink:title="endopod" id="ABBRID0EEKBG" xlink:type="simple">Enp</abbrev></td><td rowspan="1" colspan="1" style="color: #231f20"><abbrev xmlns:xlink="http://www.w3.org/1999/xlink" xlink:title="exopod" id="ABBRID0EMKBG" xlink:type="simple">Exp</abbrev>/ <abbrev xmlns:xlink="http://www.w3.org/1999/xlink" xlink:title="endopod" id="ABBRID0EQKBG" xlink:type="simple">Enp</abbrev></td><td rowspan="1" colspan="1" style="color: #231f20"><abbrev xmlns:xlink="http://www.w3.org/1999/xlink" xlink:title="exopod" id="ABBRID0EYKBG" xlink:type="simple">Exp</abbrev>/ <abbrev xmlns:xlink="http://www.w3.org/1999/xlink" xlink:title="endopod" id="ABBRID0E3KBG" xlink:type="simple">Enp</abbrev></td></tr><tr><td rowspan="1" colspan="1" style="color: #231f20">0.1.023 / 1.1.111</td><td rowspan="1" colspan="1" style="color: #231f20">0.1.223 / 1.1.121</td><td rowspan="1" colspan="1" style="color: #231f20">0.1.223 / 1.1.221</td><td rowspan="1" colspan="1" style="color: #231f20">0.1.323/1.1.221</td></tr></tbody></table></table-wrap><p><bold>Male.</bold> Body sensilla and surface pores as figured (Fig. <xref ref-type="fig" rid="F7">7A, B</xref>). Anal operculum with sensilla and spinules as figured (Fig. <xref ref-type="fig" rid="F7">7C</xref>). Sexual dimorphism in antennule (Fig. <xref ref-type="fig" rid="F8">8A–C</xref>), inner spine of <abbrev xmlns:xlink="http://www.w3.org/1999/xlink" xlink:title="leg 1" id="ABBRID0EAMBG" xlink:type="simple">P1</abbrev> basis (Fig. <xref ref-type="fig" rid="F6">6B</xref>), inner distal seta of <abbrev xmlns:xlink="http://www.w3.org/1999/xlink" xlink:title="leg 3" id="ABBRID0EIMBG" xlink:type="simple">P3</abbrev> exp-3 (Fig. <xref ref-type="fig" rid="F6">6E</xref>), <abbrev xmlns:xlink="http://www.w3.org/1999/xlink" xlink:title="leg 5" id="ABBRID0EQMBG" xlink:type="simple">P5</abbrev> (Fig. <xref ref-type="fig" rid="F4">4C, D</xref>), and <abbrev xmlns:xlink="http://www.w3.org/1999/xlink" xlink:title="leg 6" id="ABBRID0EYMBG" xlink:type="simple">P6</abbrev> (Fig. <xref ref-type="fig" rid="F4">4A</xref>). The innermost seta of <abbrev xmlns:xlink="http://www.w3.org/1999/xlink" xlink:title="leg 5" id="ABBRID0EANBG" xlink:type="simple">P5</abbrev> is abnormal in paratype (Fig. <xref ref-type="fig" rid="F4">4E</xref>).</p><fig id="F7" position="float" orientation="portrait"><object-id xmlns:xlink="http://www.w3.org/1999/xlink" content-type="doi" xlink:type="simple">10.3897/zookeys.1191.115545.figure7</object-id><object-id xmlns:xlink="http://www.w3.org/1999/xlink" content-type="arpha" xlink:type="simple">82E485EC-D5FE-57C7-AEA9-2F18AC458967</object-id><label>Figure 7.</label><caption><p><italic><tp:taxon-name><tp:taxon-name-part taxon-name-part-type="genus" reg="Nitocra">Nitocra</tp:taxon-name-part><tp:taxon-name-part taxon-name-part-type="species" reg="loweae">loweae</tp:taxon-name-part></tp:taxon-name></italic> sp. nov. male paratype <bold>A</bold> habitus, dorsal <bold>B</bold> habitus, lateral <bold>C</bold> anal somite and caudal rami, dorsal. Scale bars: 250 μm (<bold>A, B</bold>); 50 μm(<bold>C</bold>).</p></caption><graphic xmlns:xlink="http://www.w3.org/1999/xlink" xlink:href="zookeys-1191-035_article-115545__-g007.jpg" position="float" orientation="portrait" xlink:type="simple" id="oo_980959.jpg"><uri content-type="original_file" xlink:type="simple">https://binary.pensoft.net/fig/980959</uri></graphic></fig><fig id="F8" position="float" orientation="portrait"><object-id xmlns:xlink="http://www.w3.org/1999/xlink" content-type="doi" xlink:type="simple">10.3897/zookeys.1191.115545.figure8</object-id><object-id xmlns:xlink="http://www.w3.org/1999/xlink" content-type="arpha" xlink:type="simple">72629082-290C-55BA-B6A6-A47200DBFF64</object-id><label>Figure 8.</label><caption><p><italic><tp:taxon-name><tp:taxon-name-part taxon-name-part-type="genus" reg="Nitocra">Nitocra</tp:taxon-name-part><tp:taxon-name-part taxon-name-part-type="species" reg="loweae">loweae</tp:taxon-name-part></tp:taxon-name></italic> sp. nov. male paratype <bold>A</bold> antennule dorsal <bold>B</bold> antennule 1–7 segments, ventral <bold>C</bold> antennule 8–10 segments, ventral. Scale bars: 25 μm.</p></caption><graphic xmlns:xlink="http://www.w3.org/1999/xlink" xlink:href="zookeys-1191-035_article-115545__-g008.jpg" position="float" orientation="portrait" xlink:type="simple" id="oo_980960.jpg"><uri content-type="original_file" xlink:type="simple">https://binary.pensoft.net/fig/980960</uri></graphic></fig><p>Antennule (Fig. <xref ref-type="fig" rid="F8">8A–C</xref>), ten-segmented, setal formula; 1- [1, plumose], 2- [1 plumose+ 1 unipinnate+ 8], 3-[7], 4-[2], 5-[19 setiform elements+ 4 multipinnate spine+3+1+ae], 6- [2], 7- [3], 8-[2], 9-[5], 10- [5 +acrothek)].</p><p>Inner spine of basis of <abbrev xmlns:xlink="http://www.w3.org/1999/xlink" xlink:title="leg 1" id="ABBRID0EQPBG" xlink:type="simple">P1</abbrev> hook-like (Fig. <xref ref-type="fig" rid="F6">6B</xref>).</p><p>Inner distal seta of <abbrev xmlns:xlink="http://www.w3.org/1999/xlink" xlink:title="leg 3" id="ABBRID0E1PBG" xlink:type="simple">P3</abbrev> exp-3 (Fig. <xref ref-type="fig" rid="F6">6E</xref>) slender and shorter than in female.</p><p><abbrev xmlns:xlink="http://www.w3.org/1999/xlink" xlink:title="leg 5" id="ABBRID0EEQBG" xlink:type="simple">P5</abbrev> (Fig. <xref ref-type="fig" rid="F4">4C</xref>) baseoendopod armed with five spinulose setae (four of them equal in length, the second inner seta longest and 1.5 × as long as the other setae) and with two pores on anterior surface; exopod with six setae (outer margin with one naked seta (seta VI) and one spinulose seta (seta V), apical margin with one naked (seta IV) and two spinulose setae (setae II and III), inner margin with one long plumose seta (seta I) (abnormal seta of one leg arrowed in Fig. <xref ref-type="fig" rid="F4">4C</xref>; the same seta of the other leg normal), with four strong spinules along outer proximal margin and with two or three spinules along inner proximal margin.</p><p><abbrev xmlns:xlink="http://www.w3.org/1999/xlink" xlink:title="leg 6" id="ABBRID0ESQBG" xlink:type="simple">P6</abbrev> (Fig. <xref ref-type="fig" rid="F4">4A</xref>) asymmetrical, only one leg functional; each leg with two naked outer setae and short inner plumose robust seta.</p></tp:treatment-sec><tp:treatment-sec sec-type="etymology" id="SECID0E1QBG"><title>Etymology.</title><p>The specific name is given in honour of Dr Miranda Lowe for her contribution to copepod taxonomy as a curator of the <tp:taxon-name><tp:taxon-name-part taxon-name-part-type="subphylum">Crustacea</tp:taxon-name-part></tp:taxon-name> collection of The Natural History Museum of London. It is a noun in the genitive case.</p></tp:treatment-sec><tp:treatment-sec><!--Section generated to contain objects referenced in tp:taxon-treatment.--><fig id="F1" position="float" orientation="portrait"><object-id xmlns:xlink="http://www.w3.org/1999/xlink" content-type="doi" xlink:type="simple">10.3897/zookeys.1191.115545.figure1</object-id><object-id xmlns:xlink="http://www.w3.org/1999/xlink" content-type="arpha" xlink:type="simple">3D963EC6-B913-549B-94CD-ED2BF53E2466</object-id><label>Figure 1.</label><caption><p><italic><tp:taxon-name><tp:taxon-name-part taxon-name-part-type="genus" reg="Nitocra">Nitocra</tp:taxon-name-part><tp:taxon-name-part taxon-name-part-type="species" reg="affinis">affinis</tp:taxon-name-part></tp:taxon-name></italic> female lectotype <bold>A</bold> habitus, lateral <bold>B</bold> habitus, dorsal <bold>C</bold> antennule (arrow pointing pseudosegment) <bold>D</bold> rostrum <bold>E</bold> antennary coxa, allobasis, and exopod <bold>F</bold> mandible <bold>G</bold> maxilla <bold>H</bold> maxilliped. Scale bars: 50 μm.</p></caption><graphic xmlns:xlink="http://www.w3.org/1999/xlink" xlink:href="zookeys-1191-035_article-115545__-g001.jpg" position="float" orientation="portrait" xlink:type="simple" id="oo_980953.jpg"><uri content-type="original_file" xlink:type="simple">https://binary.pensoft.net/fig/980953</uri></graphic></fig></tp:treatment-sec><ref-list><ref id="B38"><mixed-citation xmlns:xlink="http://www.w3.org/1999/xlink" xlink:type="simple"><person-group><name name-style="western"><surname>Ventham</surname><given-names>D</given-names></name></person-group> (<year>2011</year>) Harpacticoid copepods from the Sussex coast (eastern English Channel): records 1992–1997. The Booth Museum of Natural History, Brighton.</mixed-citation></ref></ref-list></tp:taxon-treatment>
