# Supplementary material for: ﻿Taxonomic revision of the Nitocraaffinis Gurney, 1927 species complex (Harpacticoida, Ameiridae) with descriptions of four new species and re-evaluation of its subspecies
Source: Zookeys. 2024 Feb 7;1191:35–74. doi: 10.3897/zookeys.1191.115545 (PMC10870233; doi:10.3897/zookeys.1191.115545)
Supplement: XML Treatment for Nitocra sonmezi [file zookeys.1191.115545-treatment5.xml]

<!DOCTYPE tp:taxon-treatment
  PUBLIC "-//TaxonX//DTD Taxonomic Treatment Publishing DTD v0 20100105//EN" "tax-treatment-NSO.dtd">
<tp:taxon-treatment xmlns:tp="http://www.plazi.org/taxpub"><tp:treatment-meta><kwd-group><label>Taxon classification</label><kwd>
              <named-content content-type="kingdom">Animalia</named-content>
            </kwd><kwd>
              <named-content content-type="order">Harpacticoida</named-content>
            </kwd><kwd>
              <named-content content-type="family">Ameiridae</named-content>
            </kwd></kwd-group><mixed-citation publication-type="journal"><person-group><name><surname>Yıldız</surname><given-names>Nuran Özlem</given-names></name><name><surname>Karaytuğ</surname><given-names>Süphan</given-names></name></person-group><article-title>﻿Taxonomic revision of the <italic><tp:taxon-name><tp:taxon-name-part taxon-name-part-type="genus" reg="Nitocra">Nitocra</tp:taxon-name-part><tp:taxon-name-part taxon-name-part-type="species" reg="affinis">affinis</tp:taxon-name-part></tp:taxon-name></italic> Gurney, 1927 species complex (<tp:taxon-name><tp:taxon-name-part taxon-name-part-type="order">Harpacticoida</tp:taxon-name-part></tp:taxon-name>, <tp:taxon-name><tp:taxon-name-part taxon-name-part-type="family">Ameiridae</tp:taxon-name-part></tp:taxon-name>) with descriptions of four new species and re-evaluation of its subspecies</article-title><source>Zookeys</source><day>07</day><month>02</month><year>2024</year><volume>1191</volume><fpage>35</fpage><lpage>74</lpage><pub-id pub-id-type="doi">10.3897/zookeys.1191.115545</pub-id></mixed-citation></tp:treatment-meta><tp:nomenclature><label>﻿</label><tp:taxon-name>
            <object-id xmlns:xlink="http://www.w3.org/1999/xlink" content-type="arpha" xlink:type="simple">E8B132A8-02D6-5911-864E-9F99F62B18E4</object-id>
            <tp:taxon-name-part taxon-name-part-type="genus" reg="Nitocra">Nitocra</tp:taxon-name-part>
            <tp:taxon-name-part taxon-name-part-type="species" reg="sonmezi">sonmezi</tp:taxon-name-part>
            <object-id xmlns:xlink="http://www.w3.org/1999/xlink" content-type="zoobank" xlink:type="simple">https://zoobank.org/8D69B94B-57EF-44DC-B356-FF245B506028</object-id>
          </tp:taxon-name><tp:taxon-status xmlns:xlink="http://www.w3.org/1999/xlink" xlink:type="simple">sp. nov.</tp:taxon-status><xref ref-type="fig" rid="F9">Figs 9</xref><xref ref-type="fig" rid="F10">, 10</xref><xref ref-type="fig" rid="F11">, 11</xref></tp:nomenclature><tp:treatment-sec sec-type="type material" id="SECID0E1SBG"><title>Type material.</title><p><bold><italic>Holotype</italic></bold>: Türkiye • 1 ♀ (dissected on 9 slides) (reg. no. <abbrev xmlns:xlink="http://www.w3.org/1999/xlink" xlink:title="Turkish Copepod Research Collection" id="ABBRID0EFTBG" xlink:type="simple">TCRC</abbrev>-2007/10). Hatay Province Arsuz (Mağaracık); <named-content xmlns:xlink="http://www.w3.org/1999/xlink" content-type="dwc:verbatimCoordinates" xlink:type="simple"><named-content content-type="geo-json" specific-use="{&#34;type&#34;:&#34;Point&#34;,&#34;coordinates&#34;:[35.837000,36.233467]}" id="NCID0EMTBG" xlink:type="simple">36°14.008'N, 35°50.220'E</named-content></named-content>; 24/11/2007 collected from interstitial habitat; leg. Drs Serdar Sönmez, Alp Alper, Serdar Sak, Süphan Karaytuğ (this specimen was previously deposited in the collection of Biology Department of Mersin University and was labelled as <italic><tp:taxon-name><tp:taxon-name-part taxon-name-part-type="genus" reg="Nitocra">N.</tp:taxon-name-part><tp:taxon-name-part taxon-name-part-type="species" reg="affinis">affinis</tp:taxon-name-part></tp:taxon-name></italic> as a result of the faunistic project from Mediterranean Sea, under the project number <abbrev xmlns:xlink="http://www.w3.org/1999/xlink" xlink:title="The Scientific and Technological Research Council of Türkiye" id="ABBRID0E3TBG" xlink:type="simple">TÜBİTAK</abbrev> TBAG-106T590).</p></tp:treatment-sec><tp:treatment-sec sec-type="description" id="SECID0EAUBG"><title>Description</title><p><bold>(adult female holotype).</bold> Body (Fig. <xref ref-type="fig" rid="F9">9A</xref>) semicylindrical; total body length measured from tip of the rostrum to posterior end of the caudal rami 400 μm (<italic>n</italic> = 1). Surface sensilla and pores as figured (Fig. <xref ref-type="fig" rid="F9">9A, B</xref>). Urosomites with finely serrated hyaline frills, and with complex spinule rows as figured (Fig. <xref ref-type="fig" rid="F9">9A–C</xref>). Genital double-somite (Fig. <xref ref-type="fig" rid="F9">9A, C</xref>) viewed as squarish in dorsal and ventral view, rectangular in lateral view (Fig. <xref ref-type="fig" rid="F9">9B</xref>), with lateral suture line; with two continuous spinule rows dorsally extending laterally as figured. Anal somite (Fig. <xref ref-type="fig" rid="F9">9A, C</xref>) with two pores located ventrolaterally and medially, anal operculum with fifteen robust spinules. Caudal rami (Fig. <xref ref-type="fig" rid="F9">9A, C</xref>) short and squarish; with fine setules near the base of seta VII, with row of spinules dorsally near the base of seta II; few spinules present around inner distal margin; with seven setae: seta I minute; seta II slightly displaced dorsally; setae IV and V well-developed and pinnate; seta VI located near inner distal margin and naked; seta VII tri-articulate at base.</p><fig id="F9" position="float" orientation="portrait"><object-id xmlns:xlink="http://www.w3.org/1999/xlink" content-type="doi" xlink:type="simple">10.3897/zookeys.1191.115545.figure9</object-id><object-id xmlns:xlink="http://www.w3.org/1999/xlink" content-type="arpha" xlink:type="simple">32B04F07-4775-5BC0-B91E-712A8A991ADC</object-id><label>Figure 9.</label><caption><p><italic><tp:taxon-name><tp:taxon-name-part taxon-name-part-type="genus" reg="Nitocra">Nitocra</tp:taxon-name-part><tp:taxon-name-part taxon-name-part-type="species" reg="sonmezi">sonmezi</tp:taxon-name-part></tp:taxon-name></italic> sp. nov. female holotype <bold>A</bold> habitus, dorsal <bold>B</bold> habitus, lateral <bold>C</bold> urosome, ventral (<abbrev xmlns:xlink="http://www.w3.org/1999/xlink" xlink:title="leg 5" id="ABBRID0E6VBG" xlink:type="simple">P5</abbrev>-bearing somite omitted) <bold>D</bold><abbrev xmlns:xlink="http://www.w3.org/1999/xlink" xlink:title="leg 5" id="ABBRID0EFWBG" xlink:type="simple">P5</abbrev>, anterior. Scale bars: 50 μm.</p></caption><graphic xmlns:xlink="http://www.w3.org/1999/xlink" xlink:href="zookeys-1191-035_article-115545__-g009.jpg" position="float" orientation="portrait" xlink:type="simple" id="oo_980961.jpg"><uri content-type="original_file" xlink:type="simple">https://binary.pensoft.net/fig/980961</uri></graphic></fig><p>Antennule eight-segmented, setal formula 1-[1, plumose], 2-[8 +1 plumose], 3-[8], 4-[3 +1 ae], 5-[2], 6-[3], 7-[4], 8-[5 +acrothek)]. Maximum length/maximum width ratio of antennular segments 1:1.1:1.4:1.8:1.2:2:1.4:2.8.</p><p>Antenna (Fig. <xref ref-type="fig" rid="F10">10A</xref>) comprising coxa, allobasis, one-segmented endopod and one-segmented exopod same as in <italic><tp:taxon-name><tp:taxon-name-part taxon-name-part-type="genus" reg="Nitocra">N.</tp:taxon-name-part><tp:taxon-name-part taxon-name-part-type="species" reg="loweae">loweae</tp:taxon-name-part></tp:taxon-name></italic> sp. nov. except for allobasis without spinule rows proximally. Endopod without longitudinal row of spinules along inner margin. Exopod with a weakly pinnate subdistal seta.</p><p>Mandible (Fig. <xref ref-type="fig" rid="F10">10B</xref>) coxal gnathobase with coarse teeth ventrally, one unipinnate seta dorsally, palp uniramous; two-segmented, comprising basis and one-segmented endopod same as in <italic><tp:taxon-name><tp:taxon-name-part taxon-name-part-type="genus" reg="Nitocra">N.</tp:taxon-name-part><tp:taxon-name-part taxon-name-part-type="species" reg="loweae">loweae</tp:taxon-name-part></tp:taxon-name></italic> sp. nov. except for endopod lateral seta is naked, basis without lateral spinule row.</p><fig id="F10" position="float" orientation="portrait"><object-id xmlns:xlink="http://www.w3.org/1999/xlink" content-type="doi" xlink:type="simple">10.3897/zookeys.1191.115545.figure10</object-id><object-id xmlns:xlink="http://www.w3.org/1999/xlink" content-type="arpha" xlink:type="simple">E5284C68-2B29-56BC-B905-04BA5DFDB616</object-id><label>Figure 10.</label><caption><p><italic><tp:taxon-name><tp:taxon-name-part taxon-name-part-type="genus" reg="Nitocra">Nitocra</tp:taxon-name-part><tp:taxon-name-part taxon-name-part-type="species" reg="sonmezi">sonmezi</tp:taxon-name-part></tp:taxon-name></italic> sp. nov. female holotype <bold>A</bold> antenna <bold>B</bold> mandible <bold>C</bold> maxilla <bold>D</bold> maxilliped <bold>E</bold> maxillule. Scale bars: 25 μm.</p></caption><graphic xmlns:xlink="http://www.w3.org/1999/xlink" xlink:href="zookeys-1191-035_article-115545__-g010.jpg" position="float" orientation="portrait" xlink:type="simple" id="oo_980962.jpg"><uri content-type="original_file" xlink:type="simple">https://binary.pensoft.net/fig/980962</uri></graphic></fig><p>Maxilla (Fig. <xref ref-type="fig" rid="F10">10C</xref>) with syncoxa and two well-developed endites same as in <italic><tp:taxon-name><tp:taxon-name-part taxon-name-part-type="genus" reg="Nitocra">N.</tp:taxon-name-part><tp:taxon-name-part taxon-name-part-type="species" reg="loweae">loweae</tp:taxon-name-part></tp:taxon-name></italic> sp. nov. except for syncoxa without spinule row; distal endite of syncoxa cylindrical with one naked, and one stronger and longer semi-pinnate apical setae, allobasis without spinules along convex margin near the base of endopod.</p><p>Maxilliped (Fig. <xref ref-type="fig" rid="F10">10D</xref>) subchelate same as in <italic><tp:taxon-name><tp:taxon-name-part taxon-name-part-type="genus" reg="Nitocra">N.</tp:taxon-name-part><tp:taxon-name-part taxon-name-part-type="species" reg="loweae">loweae</tp:taxon-name-part></tp:taxon-name></italic> sp. nov. except for syncoxa unornamented; basis without spinules on outer distal corner.</p><p>Maxillule (Fig. <xref ref-type="fig" rid="F10">10E</xref>) praecoxa, coxal endite, basis same as in <italic><tp:taxon-name><tp:taxon-name-part taxon-name-part-type="genus" reg="Nitocra">N.</tp:taxon-name-part><tp:taxon-name-part taxon-name-part-type="species" reg="loweae">loweae</tp:taxon-name-part></tp:taxon-name></italic> sp. nov. except for endopod with one plumose and one bipinnate seta, curved seta of coxal endite long and unipinnate.</p><p><abbrev xmlns:xlink="http://www.w3.org/1999/xlink" xlink:title="leg 1" id="ABBRID0EI1BG" xlink:type="simple">P1</abbrev>–<abbrev xmlns:xlink="http://www.w3.org/1999/xlink" xlink:title="leg 4" id="ABBRID0EM1BG" xlink:type="simple">P4</abbrev> (Fig. <xref ref-type="fig" rid="F11">11A–D</xref>) exopod and endopod three-segmented. Intercoxal sclerite squarish and unornamented. Praecoxa triangular, outer margin with row of spinules. <abbrev xmlns:xlink="http://www.w3.org/1999/xlink" xlink:title="proximal, middle and distal segments of ramus" id="ABBRID0EU1BG" xlink:type="simple">Exp-1</abbrev> without inner seta.</p><fig id="F11" position="float" orientation="portrait"><object-id xmlns:xlink="http://www.w3.org/1999/xlink" content-type="doi" xlink:type="simple">10.3897/zookeys.1191.115545.figure11</object-id><object-id xmlns:xlink="http://www.w3.org/1999/xlink" content-type="arpha" xlink:type="simple">359E87D0-96E6-547D-80D2-498E653379BF</object-id><label>Figure 11.</label><caption><p><italic><tp:taxon-name><tp:taxon-name-part taxon-name-part-type="genus" reg="Nitocra">Nitocra</tp:taxon-name-part><tp:taxon-name-part taxon-name-part-type="species" reg="sonmezi">sonmezi</tp:taxon-name-part></tp:taxon-name></italic> sp. nov. female holotype <bold>A</bold><abbrev xmlns:xlink="http://www.w3.org/1999/xlink" xlink:title="leg 1" id="ABBRID0EN2BG" xlink:type="simple">P1</abbrev>, anterior <bold>B</bold><abbrev xmlns:xlink="http://www.w3.org/1999/xlink" xlink:title="leg 2" id="ABBRID0ET2BG" xlink:type="simple">P2</abbrev>, anterior <bold>C</bold><abbrev xmlns:xlink="http://www.w3.org/1999/xlink" xlink:title="leg 3" id="ABBRID0EZ2BG" xlink:type="simple">P3</abbrev>, anterior <bold>D</bold><abbrev xmlns:xlink="http://www.w3.org/1999/xlink" xlink:title="leg 4" id="ABBRID0E62BG" xlink:type="simple">P4</abbrev>, anterior. Scale bars: 50 μm.</p></caption><graphic xmlns:xlink="http://www.w3.org/1999/xlink" xlink:href="zookeys-1191-035_article-115545__-g011.jpg" position="float" orientation="portrait" xlink:type="simple" id="oo_980963.jpg"><uri content-type="original_file" xlink:type="simple">https://binary.pensoft.net/fig/980963</uri></graphic></fig><p><abbrev xmlns:xlink="http://www.w3.org/1999/xlink" xlink:title="leg 1" id="ABBRID0EK3BG" xlink:type="simple">P1</abbrev> (Fig. <xref ref-type="fig" rid="F11">11A</xref>) same as in <italic><tp:taxon-name><tp:taxon-name-part taxon-name-part-type="genus" reg="Nitocra">N.</tp:taxon-name-part><tp:taxon-name-part taxon-name-part-type="species" reg="loweae">loweae</tp:taxon-name-part></tp:taxon-name></italic> sp. nov. except for basis without spinules along inner margin; inner margin of exp-1, 2 unornamented; innermost geniculate seta of exp-3 naked; exopod reaching slightly above the middle of <abbrev xmlns:xlink="http://www.w3.org/1999/xlink" xlink:title="proximal, middle and distal segments of ramus" id="ABBRID0E43BG" xlink:type="simple">enp-1</abbrev> and aligned with the insertion of the inner seta of <abbrev xmlns:xlink="http://www.w3.org/1999/xlink" xlink:title="proximal, middle and distal segments of ramus" id="ABBRID0EB4BG" xlink:type="simple">enp-1</abbrev>; <abbrev xmlns:xlink="http://www.w3.org/1999/xlink" xlink:title="proximal, middle and distal segments of ramus" id="ABBRID0EF4BG" xlink:type="simple">enp-1</abbrev> ~ 4.3 × as long as maximum width; subdistal seta of <abbrev xmlns:xlink="http://www.w3.org/1999/xlink" xlink:title="proximal, middle and distal segments of ramus" id="ABBRID0EJ4BG" xlink:type="simple">enp-1</abbrev> unipinnate and located more proximally than that of <italic><tp:taxon-name><tp:taxon-name-part taxon-name-part-type="genus" reg="Nitocra">N.</tp:taxon-name-part><tp:taxon-name-part taxon-name-part-type="species" reg="loweae">loweae</tp:taxon-name-part></tp:taxon-name></italic> sp. nov. <abbrev xmlns:xlink="http://www.w3.org/1999/xlink" xlink:title="proximal, middle and distal segments of ramus" id="ABBRID0EY4BG" xlink:type="simple">enp-2</abbrev> without spinules on outer distal margin; <abbrev xmlns:xlink="http://www.w3.org/1999/xlink" xlink:title="proximal, middle and distal segments of ramus" id="ABBRID0E34BG" xlink:type="simple">enp-3</abbrev> with two small spinules on outer margin.</p><p><abbrev xmlns:xlink="http://www.w3.org/1999/xlink" xlink:title="leg 2" id="ABBRID0EC5BG" xlink:type="simple">P2</abbrev> (Fig. <xref ref-type="fig" rid="F11">11B</xref>) similar to that of <italic><tp:taxon-name><tp:taxon-name-part taxon-name-part-type="genus" reg="Nitocra">N.</tp:taxon-name-part><tp:taxon-name-part taxon-name-part-type="species" reg="loweae">loweae</tp:taxon-name-part></tp:taxon-name></italic> sp. nov. except for exp-2 without setules along inner margin; inner seta of <abbrev xmlns:xlink="http://www.w3.org/1999/xlink" xlink:title="proximal, middle and distal segments of ramus" id="ABBRID0EV5BG" xlink:type="simple">enp-3</abbrev> unipinnate and stronger than in <italic><tp:taxon-name><tp:taxon-name-part taxon-name-part-type="genus" reg="Nitocra">N.</tp:taxon-name-part><tp:taxon-name-part taxon-name-part-type="species" reg="loweae">loweae</tp:taxon-name-part></tp:taxon-name></italic> sp. nov.</p><p><abbrev xmlns:xlink="http://www.w3.org/1999/xlink" xlink:title="leg 3" id="ABBRID0EG6BG" xlink:type="simple">P3</abbrev> (Fig. <xref ref-type="fig" rid="F11">11C</xref>) similar to that of <italic><tp:taxon-name><tp:taxon-name-part taxon-name-part-type="genus" reg="Nitocra">N.</tp:taxon-name-part><tp:taxon-name-part taxon-name-part-type="species" reg="loweae">loweae</tp:taxon-name-part></tp:taxon-name></italic> sp. nov. except for exp-2 with setules along inner margin; innermost seta of <abbrev xmlns:xlink="http://www.w3.org/1999/xlink" xlink:title="proximal, middle and distal segments of ramus" id="ABBRID0EZ6BG" xlink:type="simple">enp-3</abbrev> unipinnate and stronger than in <italic><tp:taxon-name><tp:taxon-name-part taxon-name-part-type="genus" reg="Nitocra">N.</tp:taxon-name-part><tp:taxon-name-part taxon-name-part-type="species" reg="loweae">loweae</tp:taxon-name-part></tp:taxon-name></italic> sp. nov.</p><p><abbrev xmlns:xlink="http://www.w3.org/1999/xlink" xlink:title="leg 4" id="ABBRID0ELAAI" xlink:type="simple">P4</abbrev> (Fig. <xref ref-type="fig" rid="F11">11D</xref>) similar to that of <italic><tp:taxon-name><tp:taxon-name-part taxon-name-part-type="genus" reg="Nitocra">N.</tp:taxon-name-part><tp:taxon-name-part taxon-name-part-type="species" reg="loweae">loweae</tp:taxon-name-part></tp:taxon-name></italic> sp. nov. except for exp-2 without setules along inner margin; middle inner seta of exp-3 unipinnate, longest and stronger than that of <italic><tp:taxon-name><tp:taxon-name-part taxon-name-part-type="genus" reg="Nitocra">N.</tp:taxon-name-part><tp:taxon-name-part taxon-name-part-type="species" reg="loweae">loweae</tp:taxon-name-part></tp:taxon-name></italic> sp. nov.; innermost seta of <abbrev xmlns:xlink="http://www.w3.org/1999/xlink" xlink:title="proximal, middle and distal segments of ramus" id="ABBRID0EJBAI" xlink:type="simple">enp-3</abbrev> longest and plumose.</p><p><abbrev xmlns:xlink="http://www.w3.org/1999/xlink" xlink:title="leg 5" id="ABBRID0EPBAI" xlink:type="simple">P5</abbrev> (Fig. <xref ref-type="fig" rid="F9">9D</xref>) similar to that of <italic><tp:taxon-name><tp:taxon-name-part taxon-name-part-type="genus" reg="Nitocra">N.</tp:taxon-name-part><tp:taxon-name-part taxon-name-part-type="species" reg="loweae">loweae</tp:taxon-name-part></tp:taxon-name></italic> sp. nov. except for inner baseoendopod lobe narrower and extends halfway along the exopod, innermost seta shortest (seta I); outermost seta of exopod (seta VI) longer than in <italic><tp:taxon-name><tp:taxon-name-part taxon-name-part-type="genus" reg="Nitocra">N.</tp:taxon-name-part><tp:taxon-name-part taxon-name-part-type="species" reg="loweae">loweae</tp:taxon-name-part></tp:taxon-name></italic> sp. nov.</p><p>Armature formula of swimming legs same as in <italic><tp:taxon-name><tp:taxon-name-part taxon-name-part-type="genus" reg="Nitocra">N.</tp:taxon-name-part><tp:taxon-name-part taxon-name-part-type="species" reg="loweae">loweae</tp:taxon-name-part></tp:taxon-name></italic> sp. nov.</p><p><bold>Male.</bold> Unknown.</p></tp:treatment-sec><tp:treatment-sec sec-type="etymology" id="SECID0E5CAI"><title>Etymology.</title><p>The specific name is given in honour of Associate Prof Dr Serdar Sönmez from Adıyaman University for his contribution to copepod taxonomy in Türkiye. It is a noun in the genitive case.</p></tp:treatment-sec></tp:taxon-treatment>
