# Supplementary material for: ﻿Taxonomic revision of the Nitocraaffinis Gurney, 1927 species complex (Harpacticoida, Ameiridae) with descriptions of four new species and re-evaluation of its subspecies
Source: Zookeys. 2024 Feb 7;1191:35–74. doi: 10.3897/zookeys.1191.115545 (PMC10870233; doi:10.3897/zookeys.1191.115545)
Supplement: XML Treatment for Nitocra alperi [file zookeys.1191.115545-treatment6.xml]

<!DOCTYPE tp:taxon-treatment
  PUBLIC "-//TaxonX//DTD Taxonomic Treatment Publishing DTD v0 20100105//EN" "tax-treatment-NSO.dtd">
<tp:taxon-treatment xmlns:tp="http://www.plazi.org/taxpub"><tp:treatment-meta><kwd-group><label>Taxon classification</label><kwd>
              <named-content content-type="kingdom">Animalia</named-content>
            </kwd><kwd>
              <named-content content-type="order">Harpacticoida</named-content>
            </kwd><kwd>
              <named-content content-type="family">Ameiridae</named-content>
            </kwd></kwd-group><mixed-citation publication-type="journal"><person-group><name><surname>Yıldız</surname><given-names>Nuran Özlem</given-names></name><name><surname>Karaytuğ</surname><given-names>Süphan</given-names></name></person-group><article-title>﻿Taxonomic revision of the <italic><tp:taxon-name><tp:taxon-name-part taxon-name-part-type="genus" reg="Nitocra">Nitocra</tp:taxon-name-part><tp:taxon-name-part taxon-name-part-type="species" reg="affinis">affinis</tp:taxon-name-part></tp:taxon-name></italic> Gurney, 1927 species complex (<tp:taxon-name><tp:taxon-name-part taxon-name-part-type="order">Harpacticoida</tp:taxon-name-part></tp:taxon-name>, <tp:taxon-name><tp:taxon-name-part taxon-name-part-type="family">Ameiridae</tp:taxon-name-part></tp:taxon-name>) with descriptions of four new species and re-evaluation of its subspecies</article-title><source>Zookeys</source><day>07</day><month>02</month><year>2024</year><volume>1191</volume><fpage>35</fpage><lpage>74</lpage><pub-id pub-id-type="doi">10.3897/zookeys.1191.115545</pub-id></mixed-citation></tp:treatment-meta><tp:nomenclature><label>﻿</label><tp:taxon-name>
            <object-id xmlns:xlink="http://www.w3.org/1999/xlink" content-type="arpha" xlink:type="simple">C47146B3-7080-5A85-ABAE-AE832C81F02B</object-id>
            <tp:taxon-name-part taxon-name-part-type="genus" reg="Nitocra">Nitocra</tp:taxon-name-part>
            <tp:taxon-name-part taxon-name-part-type="species" reg="alperi">alperi</tp:taxon-name-part>
            <object-id xmlns:xlink="http://www.w3.org/1999/xlink" content-type="zoobank" xlink:type="simple">https://zoobank.org/A86AFF9C-0926-4A71-8E83-040A556CF894</object-id>
          </tp:taxon-name><tp:taxon-status xmlns:xlink="http://www.w3.org/1999/xlink" xlink:type="simple">sp. nov.</tp:taxon-status><xref ref-type="fig" rid="F12">Figs 12</xref><xref ref-type="fig" rid="F13">, 13</xref><xref ref-type="fig" rid="F14">, 14</xref></tp:nomenclature><tp:treatment-sec sec-type="type material" id="SECID0EYEAI"><title>Type material.</title><p><bold><italic>Holotype</italic></bold>: India • 1 ♀ (dissected on 7 slides) (<named-content xmlns:xlink="http://www.w3.org/1999/xlink" content-type="dwc:institutional_code" xlink:title="Natural History Museum United Kingdom" xlink:href="http://grbio.org/institution/natural-history-museum-london" xlink:type="simple">NHMUK</named-content> reg. no. 2023.0000). Indian Ocean, Aldabra; large tide salted lagoon; W. of Point Hadroul. Coll. Pres. K.G. Mc Kenzie, 1968; J.B.J. Wells det. (material originally registered as <italic><tp:taxon-name><tp:taxon-name-part taxon-name-part-type="genus" reg="Nitocra">N.</tp:taxon-name-part><tp:taxon-name-part taxon-name-part-type="species" reg="affinis">affinis</tp:taxon-name-part></tp:taxon-name></italic> under <named-content xmlns:xlink="http://www.w3.org/1999/xlink" content-type="dwc:institutional_code" xlink:title="Natural History Museum United Kingdom" xlink:href="http://grbio.org/institution/natural-history-museum-london" xlink:type="simple">NHMUK</named-content> reg. no. 1972.6.13.17-21).</p></tp:treatment-sec><tp:treatment-sec sec-type="description" id="SECID0EWFAI"><title>Description</title><p><bold>(adult female holotype).</bold> Body (Fig. <xref ref-type="fig" rid="F12">12A, B</xref>) similar to <italic><tp:taxon-name><tp:taxon-name-part taxon-name-part-type="genus" reg="Nitocra">N.</tp:taxon-name-part><tp:taxon-name-part taxon-name-part-type="species" reg="loweae">loweae</tp:taxon-name-part></tp:taxon-name></italic> sp. nov., except for total body length 476 μm (<italic>n</italic> = 1) measured tip of the rostrum to posterior end of the caudal rami. Pores and sensilla as figured (Fig. <xref ref-type="fig" rid="F12">12A, B</xref>).</p><fig id="F12" position="float" orientation="portrait"><object-id xmlns:xlink="http://www.w3.org/1999/xlink" content-type="doi" xlink:type="simple">10.3897/zookeys.1191.115545.figure12</object-id><object-id xmlns:xlink="http://www.w3.org/1999/xlink" content-type="arpha" xlink:type="simple">F412ACA3-65CD-5D1C-A917-8E32E760E509</object-id><label>Figure 12.</label><caption><p><italic><tp:taxon-name><tp:taxon-name-part taxon-name-part-type="genus" reg="Nitocra">Nitocra</tp:taxon-name-part><tp:taxon-name-part taxon-name-part-type="species" reg="alperi">alperi</tp:taxon-name-part></tp:taxon-name></italic> sp. nov. female holotype <bold>A</bold> habitus, dorsal <bold>B</bold> habitus, lateral. Scale bars: 50 μm.</p></caption><graphic xmlns:xlink="http://www.w3.org/1999/xlink" xlink:href="zookeys-1191-035_article-115545__-g012.jpg" position="float" orientation="portrait" xlink:type="simple" id="oo_980964.jpg"><uri content-type="original_file" xlink:type="simple">https://binary.pensoft.net/fig/980964</uri></graphic></fig><p>Anal somite (Figs <xref ref-type="fig" rid="F12">12A</xref>, <xref ref-type="fig" rid="F13">13A, B</xref>), with anal operculum bearing seventeen posterior spinules; with row of robust spinules flanking each side of the anal operculum; with a posterior row of small spinules, and two pair of pores on ventrally.</p><p>Antennule eight-segmented as in <italic><tp:taxon-name><tp:taxon-name-part taxon-name-part-type="genus" reg="Nitocra">N.</tp:taxon-name-part><tp:taxon-name-part taxon-name-part-type="species" reg="affinis">affinis.</tp:taxon-name-part></tp:taxon-name></italic> Setal formula 1-[1, plumose], 2-[8 +1 plumose], 3-[8], 4-[3 +1 ae], 5-[2], 6-[3], 7-[4], 8-[5 +acrothek)]. Maximum length/maximum width ratio of antennular segments as 1:1.3:1.3:1.6:1.3:1.1:1.1:1.6.</p><p>Antenna (Fig. <xref ref-type="fig" rid="F13">13C</xref>) similar to that of <italic><tp:taxon-name><tp:taxon-name-part taxon-name-part-type="genus" reg="Nitocra">N.</tp:taxon-name-part><tp:taxon-name-part taxon-name-part-type="species" reg="loweae">loweae</tp:taxon-name-part></tp:taxon-name></italic> sp. nov. except for allobasis with spinules only on midway inner margin; subdistal seta of exopod weakly pinnate.</p><fig id="F13" position="float" orientation="portrait"><object-id xmlns:xlink="http://www.w3.org/1999/xlink" content-type="doi" xlink:type="simple">10.3897/zookeys.1191.115545.figure13</object-id><object-id xmlns:xlink="http://www.w3.org/1999/xlink" content-type="arpha" xlink:type="simple">974CE62D-5F88-5CC2-B7EE-8408A372CBEA</object-id><label>Figure 13.</label><caption><p><italic><tp:taxon-name><tp:taxon-name-part taxon-name-part-type="genus" reg="Nitocra">Nitocra</tp:taxon-name-part><tp:taxon-name-part taxon-name-part-type="species" reg="alperi">alperi</tp:taxon-name-part></tp:taxon-name></italic> sp. nov. female holotype <bold>A</bold> urosome, ventral (<abbrev xmlns:xlink="http://www.w3.org/1999/xlink" xlink:title="leg 5" id="ABBRID0EMJAI" xlink:type="simple">P5</abbrev>-bearing somite omitted) <bold>B</bold> right part of anal somite showing spinule ornamentation, ventral <bold>C</bold> antenna <bold>D</bold> mandible <bold>E</bold> maxilla <bold>F</bold> maxilliped <bold>G</bold> maxillule. Scale bars: 50 μm (<bold>A–C</bold>); 25 μm (<bold>D–G</bold>).</p></caption><graphic xmlns:xlink="http://www.w3.org/1999/xlink" xlink:href="zookeys-1191-035_article-115545__-g013.jpg" position="float" orientation="portrait" xlink:type="simple" id="oo_980965.jpg"><uri content-type="original_file" xlink:type="simple">https://binary.pensoft.net/fig/980965</uri></graphic></fig><p>Mandible (Fig. <xref ref-type="fig" rid="F13">13D</xref>) similar to that of <italic><tp:taxon-name><tp:taxon-name-part taxon-name-part-type="genus" reg="Nitocra">N.</tp:taxon-name-part><tp:taxon-name-part taxon-name-part-type="species" reg="loweae">loweae</tp:taxon-name-part></tp:taxon-name></italic> sp. nov. except for exopod with four naked apical setae (two of them basally fused at base) and without spinules.</p><p>Maxilla (Fig. <xref ref-type="fig" rid="F13">13E</xref>) similar to that of <italic><tp:taxon-name><tp:taxon-name-part taxon-name-part-type="genus" reg="Nitocra">N.</tp:taxon-name-part><tp:taxon-name-part taxon-name-part-type="species" reg="loweae">loweae</tp:taxon-name-part></tp:taxon-name></italic> sp. nov. except for allobasis without spinules along convex margin near the base of endopod; endopod with one long naked seta.</p><p>Maxilliped (Fig. <xref ref-type="fig" rid="F13">13F</xref>) similar to that of <italic><tp:taxon-name><tp:taxon-name-part taxon-name-part-type="genus" reg="Nitocra">N.</tp:taxon-name-part><tp:taxon-name-part taxon-name-part-type="species" reg="loweae">loweae</tp:taxon-name-part></tp:taxon-name></italic> sp. nov. except for syncoxa unornamented.</p><p>Maxillule (Fig. <xref ref-type="fig" rid="F13">13G</xref>) similar to that of <italic><tp:taxon-name><tp:taxon-name-part taxon-name-part-type="genus" reg="Nitocra">N.</tp:taxon-name-part><tp:taxon-name-part taxon-name-part-type="species" reg="loweae">loweae</tp:taxon-name-part></tp:taxon-name></italic> sp. nov. except for coxal endite without spinule row.</p><p><abbrev xmlns:xlink="http://www.w3.org/1999/xlink" xlink:title="leg 1" id="ABBRID0ELMAI" xlink:type="simple">P1</abbrev> (Fig. <xref ref-type="fig" rid="F14">14A</xref>) similar to that of <italic><tp:taxon-name><tp:taxon-name-part taxon-name-part-type="genus" reg="Nitocra">N.</tp:taxon-name-part><tp:taxon-name-part taxon-name-part-type="species" reg="loweae">loweae</tp:taxon-name-part></tp:taxon-name></italic> sp. nov. except for coxa without spinules on/near inner margin; basis without setules along inner margin; exopod slightly extends the <abbrev xmlns:xlink="http://www.w3.org/1999/xlink" xlink:title="proximal, middle and distal segments of ramus" id="ABBRID0E5MAI" xlink:type="simple">enp-1</abbrev>; <abbrev xmlns:xlink="http://www.w3.org/1999/xlink" xlink:title="proximal, middle and distal segments of ramus" id="ABBRID0ECNAI" xlink:type="simple">enp-1</abbrev> ~ 2.6 × as long as maximum width, inner margin with less spinules along inner margin, subdistal seta unipinnate and located more proximally than in <italic><tp:taxon-name><tp:taxon-name-part taxon-name-part-type="genus" reg="Nitocra">N.</tp:taxon-name-part><tp:taxon-name-part taxon-name-part-type="species" reg="loweae">loweae</tp:taxon-name-part></tp:taxon-name></italic> sp. nov.; inner margin of <abbrev xmlns:xlink="http://www.w3.org/1999/xlink" xlink:title="proximal, middle and distal segments of ramus" id="ABBRID0ERNAI" xlink:type="simple">enp-2</abbrev> with one setule, outer distal margin with few fine spinules not extending to inner margin.</p><fig id="F14" position="float" orientation="portrait"><object-id xmlns:xlink="http://www.w3.org/1999/xlink" content-type="doi" xlink:type="simple">10.3897/zookeys.1191.115545.figure14</object-id><object-id xmlns:xlink="http://www.w3.org/1999/xlink" content-type="arpha" xlink:type="simple">9121D4D2-BBD0-5912-B6CF-BB8D3FCD3D9C</object-id><label>Figure 14.</label><caption><p><italic><tp:taxon-name><tp:taxon-name-part taxon-name-part-type="genus" reg="Nitocra">Nitocra</tp:taxon-name-part><tp:taxon-name-part taxon-name-part-type="species" reg="alperi">alperi</tp:taxon-name-part></tp:taxon-name></italic> sp. nov. female holotype <bold>A</bold><abbrev xmlns:xlink="http://www.w3.org/1999/xlink" xlink:title="leg 1" id="ABBRID0EKOAI" xlink:type="simple">P1</abbrev>, anterior <bold>B</bold><abbrev xmlns:xlink="http://www.w3.org/1999/xlink" xlink:title="leg 2" id="ABBRID0EQOAI" xlink:type="simple">P2</abbrev>, anterior <bold>C</bold><abbrev xmlns:xlink="http://www.w3.org/1999/xlink" xlink:title="leg 3" id="ABBRID0EWOAI" xlink:type="simple">P3</abbrev>, anterior <bold>D</bold><abbrev xmlns:xlink="http://www.w3.org/1999/xlink" xlink:title="leg 4" id="ABBRID0E3OAI" xlink:type="simple">P4</abbrev>, anterior <bold>E</bold><abbrev xmlns:xlink="http://www.w3.org/1999/xlink" xlink:title="leg 5" id="ABBRID0ECPAI" xlink:type="simple">P5</abbrev>, anterior. Scale bars: 50 μm.</p></caption><graphic xmlns:xlink="http://www.w3.org/1999/xlink" xlink:href="zookeys-1191-035_article-115545__-g014.jpg" position="float" orientation="portrait" xlink:type="simple" id="oo_980966.jpg"><uri content-type="original_file" xlink:type="simple">https://binary.pensoft.net/fig/980966</uri></graphic></fig><p><abbrev xmlns:xlink="http://www.w3.org/1999/xlink" xlink:title="leg 2" id="ABBRID0ENPAI" xlink:type="simple">P2</abbrev> (Fig. <xref ref-type="fig" rid="F14">14B</xref>) similar to that of <italic><tp:taxon-name><tp:taxon-name-part taxon-name-part-type="genus" reg="Nitocra">N.</tp:taxon-name-part><tp:taxon-name-part taxon-name-part-type="species" reg="loweae">loweae</tp:taxon-name-part></tp:taxon-name></italic> sp. nov. except for intercoxal sclerite with spinules on anterior surface; basis with setules along inner margin; inner seta of <abbrev xmlns:xlink="http://www.w3.org/1999/xlink" xlink:title="proximal, middle and distal segments of ramus" id="ABBRID0EAQAI" xlink:type="simple">enp-3</abbrev> uni-plumose and stronger than in <italic><tp:taxon-name><tp:taxon-name-part taxon-name-part-type="genus" reg="Nitocra">N.</tp:taxon-name-part><tp:taxon-name-part taxon-name-part-type="species" reg="loweae">loweae</tp:taxon-name-part></tp:taxon-name></italic> sp. nov.</p><p><abbrev xmlns:xlink="http://www.w3.org/1999/xlink" xlink:title="leg 3" id="ABBRID0ERQAI" xlink:type="simple">P3</abbrev> (Fig. <xref ref-type="fig" rid="F14">14C</xref>) similar to that of <italic><tp:taxon-name><tp:taxon-name-part taxon-name-part-type="genus" reg="Nitocra">N.</tp:taxon-name-part><tp:taxon-name-part taxon-name-part-type="species" reg="loweae">loweae</tp:taxon-name-part></tp:taxon-name></italic> sp. nov. except for intercoxal sclerite with spinules on anterior surface; basis with setules along inner margin; exp-2 with setules along inner margin; innermost seta of <abbrev xmlns:xlink="http://www.w3.org/1999/xlink" xlink:title="proximal, middle and distal segments of ramus" id="ABBRID0EERAI" xlink:type="simple">enp-3</abbrev> unipinnate and stronger than in <italic><tp:taxon-name><tp:taxon-name-part taxon-name-part-type="genus" reg="Nitocra">N.</tp:taxon-name-part><tp:taxon-name-part taxon-name-part-type="species" reg="loweae">loweae</tp:taxon-name-part></tp:taxon-name></italic> sp. nov.</p><p><abbrev xmlns:xlink="http://www.w3.org/1999/xlink" xlink:title="leg 4" id="ABBRID0EVRAI" xlink:type="simple">P4</abbrev> (Fig. <xref ref-type="fig" rid="F14">14D</xref>) similar to that of <italic><tp:taxon-name><tp:taxon-name-part taxon-name-part-type="genus" reg="Nitocra">N.</tp:taxon-name-part><tp:taxon-name-part taxon-name-part-type="species" reg="loweae">loweae</tp:taxon-name-part></tp:taxon-name></italic> sp. nov. except for exp-1 with two fine setules along inner margin; middle inner seta of exp-3 bipinnate distal half, longest and stronger than that of <italic><tp:taxon-name><tp:taxon-name-part taxon-name-part-type="genus" reg="Nitocra">N.</tp:taxon-name-part><tp:taxon-name-part taxon-name-part-type="species" reg="loweae">loweae</tp:taxon-name-part></tp:taxon-name></italic> sp. nov.; innermost seta of <abbrev xmlns:xlink="http://www.w3.org/1999/xlink" xlink:title="proximal, middle and distal segments of ramus" id="ABBRID0ETSAI" xlink:type="simple">enp-3</abbrev> uni-plumose and stronger than in <italic><tp:taxon-name><tp:taxon-name-part taxon-name-part-type="genus" reg="Nitocra">N.</tp:taxon-name-part><tp:taxon-name-part taxon-name-part-type="species" reg="loweae">loweae</tp:taxon-name-part></tp:taxon-name></italic> sp. nov.</p><p><abbrev xmlns:xlink="http://www.w3.org/1999/xlink" xlink:title="leg 5" id="ABBRID0EETAI" xlink:type="simple">P5</abbrev> (Fig. <xref ref-type="fig" rid="F14">14E</xref>) similar to that of <italic><tp:taxon-name><tp:taxon-name-part taxon-name-part-type="genus" reg="Nitocra">N.</tp:taxon-name-part><tp:taxon-name-part taxon-name-part-type="species" reg="loweae">loweae</tp:taxon-name-part></tp:taxon-name></italic> sp. nov. except for inner baseoendopod lobe reaching middle of the exopod; exopod tapering apically, and ~ 1.5 × as long as maximum width, outermost seta much longer, seta next to outermost seta slender and naked.</p><p>Armature formula of swimming legs (not shown) same as in <italic><tp:taxon-name><tp:taxon-name-part taxon-name-part-type="genus" reg="Nitocra">N.</tp:taxon-name-part><tp:taxon-name-part taxon-name-part-type="species" reg="loweae">loweae</tp:taxon-name-part></tp:taxon-name></italic> sp. nov.</p><p><bold>Male.</bold> Unknown.</p></tp:treatment-sec><tp:treatment-sec sec-type="etymology" id="SECID0EIUAI"><title>Etymology.</title><p>The specific name is given in honours of Associate Professor Dr Alp Alper from Balıkesir University for his contribution to copepod taxonomy. It is a noun in the genitive case.</p></tp:treatment-sec></tp:taxon-treatment>
