# Supplementary material for: ﻿Taxonomic revision of the Nitocraaffinis Gurney, 1927 species complex (Harpacticoida, Ameiridae) with descriptions of four new species and re-evaluation of its subspecies
Source: Zookeys. 2024 Feb 7;1191:35–74. doi: 10.3897/zookeys.1191.115545 (PMC10870233; doi:10.3897/zookeys.1191.115545)
Supplement: XML Treatment for Nitocra serdarsaki [file zookeys.1191.115545-treatment7.xml]

<!DOCTYPE tp:taxon-treatment
  PUBLIC "-//TaxonX//DTD Taxonomic Treatment Publishing DTD v0 20100105//EN" "tax-treatment-NSO.dtd">
<tp:taxon-treatment xmlns:tp="http://www.plazi.org/taxpub"><tp:treatment-meta><kwd-group><label>Taxon classification</label><kwd>
              <named-content content-type="kingdom">Animalia</named-content>
            </kwd><kwd>
              <named-content content-type="order">Harpacticoida</named-content>
            </kwd><kwd>
              <named-content content-type="family">Ameiridae</named-content>
            </kwd></kwd-group><mixed-citation publication-type="journal"><person-group><name><surname>Yıldız</surname><given-names>Nuran Özlem</given-names></name><name><surname>Karaytuğ</surname><given-names>Süphan</given-names></name></person-group><article-title>﻿Taxonomic revision of the <italic><tp:taxon-name><tp:taxon-name-part taxon-name-part-type="genus" reg="Nitocra">Nitocra</tp:taxon-name-part><tp:taxon-name-part taxon-name-part-type="species" reg="affinis">affinis</tp:taxon-name-part></tp:taxon-name></italic> Gurney, 1927 species complex (<tp:taxon-name><tp:taxon-name-part taxon-name-part-type="order">Harpacticoida</tp:taxon-name-part></tp:taxon-name>, <tp:taxon-name><tp:taxon-name-part taxon-name-part-type="family">Ameiridae</tp:taxon-name-part></tp:taxon-name>) with descriptions of four new species and re-evaluation of its subspecies</article-title><source>Zookeys</source><day>07</day><month>02</month><year>2024</year><volume>1191</volume><fpage>35</fpage><lpage>74</lpage><pub-id pub-id-type="doi">10.3897/zookeys.1191.115545</pub-id></mixed-citation></tp:treatment-meta><tp:nomenclature><label>﻿</label><tp:taxon-name>
            <object-id xmlns:xlink="http://www.w3.org/1999/xlink" content-type="arpha" xlink:type="simple">4FF95DD9-10F2-55F7-84C6-5EC14312F275</object-id>
            <tp:taxon-name-part taxon-name-part-type="genus" reg="Nitocra">Nitocra</tp:taxon-name-part>
            <tp:taxon-name-part taxon-name-part-type="species" reg="serdarsaki">serdarsaki</tp:taxon-name-part>
            <object-id xmlns:xlink="http://www.w3.org/1999/xlink" content-type="zoobank" xlink:type="simple">https://zoobank.org/75F4D4A1-3CE2-404E-974D-D11A1F9D4982</object-id>
          </tp:taxon-name><tp:taxon-status xmlns:xlink="http://www.w3.org/1999/xlink" xlink:type="simple">sp. nov.</tp:taxon-status><xref ref-type="fig" rid="F15">Figs 15</xref><xref ref-type="fig" rid="F16">, 16</xref><xref ref-type="fig" rid="F17">, 17</xref></tp:nomenclature><tp:treatment-sec sec-type="type material" id="SECID0ECWAI"><title>Type material.</title><p><bold><italic>Holotype</italic></bold>: Türkiye • 1 ♂ (dissected on 7 slides) (reg. no. <abbrev xmlns:xlink="http://www.w3.org/1999/xlink" xlink:title="Turkish Copepod Research Collection" id="ABBRID0ENWAI" xlink:type="simple">TCRC</abbrev>-2013/16). Ertuğrul Bay, Seddülbahir Beach; <named-content xmlns:xlink="http://www.w3.org/1999/xlink" content-type="dwc:verbatimCoordinates" xlink:type="simple"><named-content content-type="geo-json" specific-use="{&#34;type&#34;:&#34;Point&#34;,&#34;coordinates&#34;:[26.184620,40.042680]}" id="NCID0EUWAI" xlink:type="simple">40°2.5608'N, 26°11.0772'E</named-content></named-content>; 29/09/2013; Drs Serdar Sak, Alp Alper, Orkan Metin Leg. This specimen was previously deposited in the collection of Biology Department of Balıkesir University which was labelled as <italic><tp:taxon-name><tp:taxon-name-part taxon-name-part-type="genus" reg="Nitocra">N.</tp:taxon-name-part><tp:taxon-name-part taxon-name-part-type="species" reg="affinis">affinis</tp:taxon-name-part></tp:taxon-name></italic> as a result of the faunistic project from Saros Bay, under the project number <abbrev xmlns:xlink="http://www.w3.org/1999/xlink" xlink:title="The Scientific and Technological Research Council of Türkiye" id="ABBRID0EEXAI" xlink:type="simple">TÜBİTAK</abbrev> TBAG-212T105).</p></tp:treatment-sec><tp:treatment-sec sec-type="description" id="SECID0EIXAI"><title>Description</title><p><bold>(adult male holotype)</bold>: Body (Fig. <xref ref-type="fig" rid="F15">15A, B</xref>) semi-cylindrical, total body length measured from tip of the rostrum to posterior end of the caudal rami 582 μm (<italic>n</italic> = 1). Sensilla and pores as figured (Fig. <xref ref-type="fig" rid="F15">15A–D</xref>). Rostrum small, with two sensilla on distal margin, without rostral extension apically (Fig. <xref ref-type="fig" rid="F15">15E</xref>). Anal somite with two sensilla on both sides of anal operculum; posterior end covered with robust spinules; inner distal and lateral margin with small spinules and a pair of pores medially on ventral surface. Anal operculum (Fig. <xref ref-type="fig" rid="F15">15C</xref>) with eleven robust spinules along posterior margin. Caudal rami small and squarish; with transverse fine setules dorsally extending inner margin dorsally, and with a row of spinules laterally; ventrally with pores on near anterior and posterior margin (Fig. <xref ref-type="fig" rid="F15">15D</xref>).</p><fig id="F15" position="float" orientation="portrait"><object-id xmlns:xlink="http://www.w3.org/1999/xlink" content-type="doi" xlink:type="simple">10.3897/zookeys.1191.115545.figure15</object-id><object-id xmlns:xlink="http://www.w3.org/1999/xlink" content-type="arpha" xlink:type="simple">DD5B9CCF-DDEE-5628-9F50-5D218FCE075A</object-id><label>Figure 15.</label><caption><p><italic><tp:taxon-name><tp:taxon-name-part taxon-name-part-type="genus" reg="Nitocra">Nitocra</tp:taxon-name-part><tp:taxon-name-part taxon-name-part-type="species" reg="serdarsaki">serdarsaki</tp:taxon-name-part></tp:taxon-name></italic> sp. nov. male holotype <bold>A</bold> habitus, dorsal <bold>B</bold> habitus, lateral <bold>C</bold> penultimate and anal somites, dorsal <bold>D</bold> urosome, ventral (<abbrev xmlns:xlink="http://www.w3.org/1999/xlink" xlink:title="leg 5" id="ABBRID0EBZAI" xlink:type="simple">P5</abbrev>-bearing somite omitted) <bold>E</bold> rostrum and first segment of antennule. Scale bars: 50 μm.</p></caption><graphic xmlns:xlink="http://www.w3.org/1999/xlink" xlink:href="zookeys-1191-035_article-115545__-g015.jpg" position="float" orientation="portrait" xlink:type="simple" id="oo_980967.jpg"><uri content-type="original_file" xlink:type="simple">https://binary.pensoft.net/fig/980967</uri></graphic></fig><p>Antennule (Fig. <xref ref-type="fig" rid="F16">16A</xref>). Setal pattern and structure similar to that of <italic><tp:taxon-name><tp:taxon-name-part taxon-name-part-type="genus" reg="Nitocra">N.</tp:taxon-name-part><tp:taxon-name-part taxon-name-part-type="species" reg="loweae">loweae</tp:taxon-name-part></tp:taxon-name></italic> sp. nov. except for segments weaker developed than in <italic><tp:taxon-name><tp:taxon-name-part taxon-name-part-type="genus" reg="Nitocra">N.</tp:taxon-name-part><tp:taxon-name-part taxon-name-part-type="species" reg="loweae">loweae</tp:taxon-name-part></tp:taxon-name></italic> sp. nov.</p><fig id="F16" position="float" orientation="portrait"><object-id xmlns:xlink="http://www.w3.org/1999/xlink" content-type="doi" xlink:type="simple">10.3897/zookeys.1191.115545.figure16</object-id><object-id xmlns:xlink="http://www.w3.org/1999/xlink" content-type="arpha" xlink:type="simple">61B6A759-6B8A-586D-BDCB-3A91CAB0EC9E</object-id><label>Figure 16.</label><caption><p><italic><tp:taxon-name><tp:taxon-name-part taxon-name-part-type="genus" reg="Nitocra">Nitocra</tp:taxon-name-part><tp:taxon-name-part taxon-name-part-type="species" reg="serdarsaki">serdarsaki</tp:taxon-name-part></tp:taxon-name></italic> sp. nov. male holotype <bold>A</bold> antennule <bold>B</bold> antenna <bold>C</bold> mandible <bold>D</bold> maxilla <bold>E</bold> maxilliped <bold>F</bold><abbrev xmlns:xlink="http://www.w3.org/1999/xlink" xlink:title="leg 5" id="ABBRID0EH2AI" xlink:type="simple">P5</abbrev>, anterior. Scale bars: (<bold>A</bold>) 50 μm; (<bold>C–F</bold>) 25 μm.</p></caption><graphic xmlns:xlink="http://www.w3.org/1999/xlink" xlink:href="zookeys-1191-035_article-115545__-g016.jpg" position="float" orientation="portrait" xlink:type="simple" id="oo_980968.jpg"><uri content-type="original_file" xlink:type="simple">https://binary.pensoft.net/fig/980968</uri></graphic></fig><p>Antenna (Fig. <xref ref-type="fig" rid="F16">16B</xref>) comprising coxa, allobasis, one-segmented endopod and one- segmented exopod similar to that of <italic><tp:taxon-name><tp:taxon-name-part taxon-name-part-type="genus" reg="Nitocra">N.</tp:taxon-name-part><tp:taxon-name-part taxon-name-part-type="species" reg="loweae">loweae</tp:taxon-name-part></tp:taxon-name></italic> sp. nov. except for allobasis with spinules only on the middle of inner margin; spinule row along inner margin of free endopodal segment; more sparsely distributed than in <italic><tp:taxon-name><tp:taxon-name-part taxon-name-part-type="genus" reg="Nitocra">N.</tp:taxon-name-part><tp:taxon-name-part taxon-name-part-type="species" reg="loweae">loweae</tp:taxon-name-part></tp:taxon-name></italic> sp. nov.; inner apical seta of free endopodal segment 1.5 × as long as the adjacent apical seta; subdistal seta of exopod weakly pinnate.</p><p>Mandible (Fig. <xref ref-type="fig" rid="F16">16C</xref>) similar to that of <italic><tp:taxon-name><tp:taxon-name-part taxon-name-part-type="genus" reg="Nitocra">N.</tp:taxon-name-part><tp:taxon-name-part taxon-name-part-type="species" reg="loweae">loweae</tp:taxon-name-part></tp:taxon-name></italic> sp. nov. except for exopod with four naked apical setae (two of them fused basally) and without spinules.</p><p>Maxilla (Fig. <xref ref-type="fig" rid="F16">16D</xref>) similar to that of <italic><tp:taxon-name><tp:taxon-name-part taxon-name-part-type="genus" reg="Nitocra">N.</tp:taxon-name-part><tp:taxon-name-part taxon-name-part-type="species" reg="loweae">loweae</tp:taxon-name-part></tp:taxon-name></italic> sp. nov. except for allobasis without spinules along convex margin near the base of endopod; endopod with one long seta.</p><p>Maxilliped (Fig. <xref ref-type="fig" rid="F16">16E</xref>) similar to that of <italic><tp:taxon-name><tp:taxon-name-part taxon-name-part-type="genus" reg="Nitocra">N.</tp:taxon-name-part><tp:taxon-name-part taxon-name-part-type="species" reg="loweae">loweae</tp:taxon-name-part></tp:taxon-name></italic> sp. nov. except for syncoxa ~ 2.6 × as long as maximum width; basis ~ 2.7 × as long as maximum width.</p><p>Maxillule similar to that of <italic><tp:taxon-name><tp:taxon-name-part taxon-name-part-type="genus" reg="Nitocra">N.</tp:taxon-name-part><tp:taxon-name-part taxon-name-part-type="species" reg="loweae">loweae</tp:taxon-name-part></tp:taxon-name></italic> sp. nov.</p><p><abbrev xmlns:xlink="http://www.w3.org/1999/xlink" xlink:title="leg 1" id="ABBRID0ES5AI" xlink:type="simple">P1</abbrev> (Fig. <xref ref-type="fig" rid="F17">17A</xref>) similar to that of <italic><tp:taxon-name><tp:taxon-name-part taxon-name-part-type="genus" reg="Nitocra">N.</tp:taxon-name-part><tp:taxon-name-part taxon-name-part-type="species" reg="loweae">loweae</tp:taxon-name-part></tp:taxon-name></italic> sp. nov. except for exopod extends the level of inner seta of <abbrev xmlns:xlink="http://www.w3.org/1999/xlink" xlink:title="proximal, middle and distal segments of ramus" id="ABBRID0EF6AI" xlink:type="simple">enp-1</abbrev>; <abbrev xmlns:xlink="http://www.w3.org/1999/xlink" xlink:title="proximal, middle and distal segments of ramus" id="ABBRID0EJ6AI" xlink:type="simple">enp-1</abbrev> ~ 4.5 × as long as maximum width, inner margin with four well-developed spinules along inner margin, subdistal unipinnate seta located more proximally than in <italic><tp:taxon-name><tp:taxon-name-part taxon-name-part-type="genus" reg="Nitocra">N.</tp:taxon-name-part><tp:taxon-name-part taxon-name-part-type="species" reg="loweae">loweae</tp:taxon-name-part></tp:taxon-name></italic> sp. nov.; exp-3 with one spinule on outer proximal margin.</p><fig id="F17" position="float" orientation="portrait"><object-id xmlns:xlink="http://www.w3.org/1999/xlink" content-type="doi" xlink:type="simple">10.3897/zookeys.1191.115545.figure17</object-id><object-id xmlns:xlink="http://www.w3.org/1999/xlink" content-type="arpha" xlink:type="simple">3471654A-9922-5737-93AB-1967A2AA7B6E</object-id><label>Figure 17.</label><caption><p><italic><tp:taxon-name><tp:taxon-name-part taxon-name-part-type="genus" reg="Nitocra">Nitocra</tp:taxon-name-part><tp:taxon-name-part taxon-name-part-type="species" reg="serdarsaki">serdarsaki</tp:taxon-name-part></tp:taxon-name></italic> sp. nov. male holotype <bold>A</bold><abbrev xmlns:xlink="http://www.w3.org/1999/xlink" xlink:title="leg 1" id="ABBRID0ENABI" xlink:type="simple">P1</abbrev>, anterior <bold>B</bold><abbrev xmlns:xlink="http://www.w3.org/1999/xlink" xlink:title="leg 2" id="ABBRID0ETABI" xlink:type="simple">P2</abbrev>, anterior <bold>C</bold><abbrev xmlns:xlink="http://www.w3.org/1999/xlink" xlink:title="leg 3" id="ABBRID0EZABI" xlink:type="simple">P3</abbrev>, anterior <bold>D</bold><abbrev xmlns:xlink="http://www.w3.org/1999/xlink" xlink:title="leg 4" id="ABBRID0E6ABI" xlink:type="simple">P4</abbrev>, anterior. Scale bars: 50 μm.</p></caption><graphic xmlns:xlink="http://www.w3.org/1999/xlink" xlink:href="zookeys-1191-035_article-115545__-g017.jpg" position="float" orientation="portrait" xlink:type="simple" id="oo_980969.jpg"><uri content-type="original_file" xlink:type="simple">https://binary.pensoft.net/fig/980969</uri></graphic></fig><p><abbrev xmlns:xlink="http://www.w3.org/1999/xlink" xlink:title="leg 2" id="ABBRID0EKBBI" xlink:type="simple">P2</abbrev> (Fig. <xref ref-type="fig" rid="F17">17B</xref>) similar to that of <italic><tp:taxon-name><tp:taxon-name-part taxon-name-part-type="genus" reg="Nitocra">N.</tp:taxon-name-part><tp:taxon-name-part taxon-name-part-type="species" reg="loweae">loweae</tp:taxon-name-part></tp:taxon-name></italic> sp. nov. except for intercoxal sclerite with spinules on anterior surface; coxa unornamented; basis with setules along inner margin; inner margin of exp-3 unornamented; spinules along outer margin of exp-2, 3 weaker than in <italic><tp:taxon-name><tp:taxon-name-part taxon-name-part-type="genus" reg="Nitocra">N.</tp:taxon-name-part><tp:taxon-name-part taxon-name-part-type="species" reg="loweae">loweae</tp:taxon-name-part></tp:taxon-name></italic> sp. nov.; inner seta of <abbrev xmlns:xlink="http://www.w3.org/1999/xlink" xlink:title="proximal, middle and distal segments of ramus" id="ABBRID0EICBI" xlink:type="simple">enp-3</abbrev> unipinnate at distal half and stronger than in <italic><tp:taxon-name><tp:taxon-name-part taxon-name-part-type="genus" reg="Nitocra">N.</tp:taxon-name-part><tp:taxon-name-part taxon-name-part-type="species" reg="loweae">loweae</tp:taxon-name-part></tp:taxon-name></italic> sp. nov.</p><p><abbrev xmlns:xlink="http://www.w3.org/1999/xlink" xlink:title="leg 3" id="ABBRID0EZCBI" xlink:type="simple">P3</abbrev> (Fig. <xref ref-type="fig" rid="F17">17C</xref>) similar to that of <italic><tp:taxon-name><tp:taxon-name-part taxon-name-part-type="genus" reg="Nitocra">N.</tp:taxon-name-part><tp:taxon-name-part taxon-name-part-type="species" reg="loweae">loweae</tp:taxon-name-part></tp:taxon-name></italic> sp. nov. except for intercoxal sclerite with spinules on anterior surface; basis with setules along inner margin; Innermost seta of <abbrev xmlns:xlink="http://www.w3.org/1999/xlink" xlink:title="proximal, middle and distal segments of ramus" id="ABBRID0EMDBI" xlink:type="simple">enp-3</abbrev> unipinnate at distal half and stronger than in <italic><tp:taxon-name><tp:taxon-name-part taxon-name-part-type="genus" reg="Nitocra">N.</tp:taxon-name-part><tp:taxon-name-part taxon-name-part-type="species" reg="loweae">loweae</tp:taxon-name-part></tp:taxon-name></italic> sp. nov.; inner apical seta naked and as long as outer spine.</p><p><abbrev xmlns:xlink="http://www.w3.org/1999/xlink" xlink:title="leg 4" id="ABBRID0E4DBI" xlink:type="simple">P4</abbrev> (Fig. <xref ref-type="fig" rid="F17">17D</xref>) similar to that of <italic><tp:taxon-name><tp:taxon-name-part taxon-name-part-type="genus" reg="Nitocra">N.</tp:taxon-name-part><tp:taxon-name-part taxon-name-part-type="species" reg="loweae">loweae</tp:taxon-name-part></tp:taxon-name></italic> sp. nov. except for spinulose row near the base of endopod weakly developed; exp-1 with two fine setules along inner margin; middle inner seta of exp-3, longest and stronger than that of <italic><tp:taxon-name><tp:taxon-name-part taxon-name-part-type="genus" reg="Nitocra">N.</tp:taxon-name-part><tp:taxon-name-part taxon-name-part-type="species" reg="loweae">loweae</tp:taxon-name-part></tp:taxon-name></italic> sp. nov.; innermost seta of <abbrev xmlns:xlink="http://www.w3.org/1999/xlink" xlink:title="proximal, middle and distal segments of ramus" id="ABBRID0E2EBI" xlink:type="simple">enp-3</abbrev> stronger than in <italic><tp:taxon-name><tp:taxon-name-part taxon-name-part-type="genus" reg="Nitocra">N.</tp:taxon-name-part><tp:taxon-name-part taxon-name-part-type="species" reg="loweae">loweae</tp:taxon-name-part></tp:taxon-name></italic> sp. nov.; subdistal inner seta of <abbrev xmlns:xlink="http://www.w3.org/1999/xlink" xlink:title="proximal, middle and distal segments of ramus" id="ABBRID0EKFBI" xlink:type="simple">enp-3</abbrev> shorter than in <italic><tp:taxon-name><tp:taxon-name-part taxon-name-part-type="genus" reg="Nitocra">N.</tp:taxon-name-part><tp:taxon-name-part taxon-name-part-type="species" reg="loweae">loweae</tp:taxon-name-part></tp:taxon-name></italic> sp. nov.</p><p><abbrev xmlns:xlink="http://www.w3.org/1999/xlink" xlink:title="leg 5" id="ABBRID0E2FBI" xlink:type="simple">P5</abbrev> (Fig. <xref ref-type="fig" rid="F16">16F</xref>) similar to that of <italic><tp:taxon-name><tp:taxon-name-part taxon-name-part-type="genus" reg="Nitocra">N.</tp:taxon-name-part><tp:taxon-name-part taxon-name-part-type="species" reg="loweae">loweae</tp:taxon-name-part></tp:taxon-name></italic> sp. nov. except for baseoendopod with four bipinnate setae, the outermost seta short and ~ 1/2 as long as the other setae.</p><p><bold>Female.</bold> Unknown</p></tp:treatment-sec><tp:treatment-sec sec-type="etymology" id="SECID0ESGBI"><title>Etymology.</title><p>The specific name is given in honour of Prof Dr Serdar Sak from Balıkesir University for his contribution to copepod taxonomy in Türkiye. It is a noun in the genitive case.</p></tp:treatment-sec></tp:taxon-treatment>
